# Supplementary material for: Distinct mutational signatures characterize concurrent loss of polymerase proofreading and mismatch repair
Source: Nat Commun. 2018 May 1;9:1746. doi: 10.1038/s41467-018-04002-4 (PMC5931517; doi:10.1038/s41467-018-04002-4)
Supplement: Supplementary file 4 — Supplementary Data 1 [file 41467_2018_4002_MOESM4_ESM.xlsx]

## Sheet: SData1
Sample	POLE_mutation	POLD1_mutation	nSNV	nMS_indels	nmut_C1	nmut_C2	nmut_D1	nmut_E1	nmut_E2	nmut_E3	nmut_M1	nmut_M2
TCGA-2E-A9G8	None	None	63	NaN	2.69943	5.66995	7.905050e-322	2.282583e-321	4.48519	4.19999	12.5608	9.486060e-322
TCGA-4E-A92E	None	None	177	NaN	2.97106e-254	1.06238e-167	7.905050e-322	1.77602	9.34713	8.942588e-322	6.14378	4.4919e-280
TCGA-5B-A90C	None	None	57	NaN	2.01573e-44	12.298	0.788432	2.282583e-321	0.719167	2.26218	3.76315	9.486060e-322
TCGA-5S-A9Q8	None	None	53	NaN	3.77212e-118	3.07558e-135	3.22926e-27	3.37721	1.00156e-149	8.942588e-322	8.91525	0
TCGA-A5-A0G1	p.F367S	None	15330	22	1890.62	9659.77	6.53258e-07	952.632	157.411	9.6595e-14	4.42788e-45	61.3107
TCGA-A5-A0G3	None	None	54	9	9.232e-49	6.34069	3.80554e-211	2.282583e-321	1.66294	8.942588e-322	3.48345	9.486060e-322
TCGA-A5-A0G5	None	None	190	8	7.61439	12.5866	0.857522	2.21241e-270	1.14411e-30	33.6082	11.9579	6.90778
TCGA-A5-A0G9	None	None	760	83	17.5393	91.7267	5.27308e-35	25.5843	1.0475e-56	10.6903	410.645	86.5719
TCGA-A5-A0GA	None	None	394	106	40.6169	0.283341	28.1437	7.8919	5.97692	7.24719	343.213	1.58327
TCGA-A5-A0GB	None	None	815	374	129.233	26.3288	27.8113	10.7513	1.95762	10.1773	635.544	25.8151
TCGA-A5-A0GE	None	None	43	6	1.09024	4.2485e-258	7.905050e-322	0.483476	1.27876e-57	7.2458	5.40581	9.486060e-322
TCGA-A5-A0GG	None	None	151	23	14.0882	0.247237	4.79113	9.44382e-31	1.106707e-321	1.16624e-85	184.334	12.8865
TCGA-A5-A0GH	None	None	551	251	42.7337	17.6676	2.46705	12.82	3.8125e-16	6.80919e-131	430.464	33.8085
TCGA-A5-A0GI	None	None	543	81	70.2186	75.6292	21.65	2.282583e-321	6.30661e-80	7.45919e-46	286.608	33.3044
TCGA-A5-A0GJ	None	None	91	21	1.2457e-146	4.42298	4.97476	2.282583e-321	1.106707e-321	4.50253	1.427850e-321	7.03436
TCGA-A5-A0GM	None	None	57	3	1.22872e-23	5.07614	2.21657	5.48627e-187	0.572932	8.942588e-322	14.0969	9.486060e-322
TCGA-A5-A0GN	None	None	77	9	3.32016	7.16697e-176	3.62881e-117	0	1.106707e-321	2.22498e-186	9.88563e-32	3.5451
TCGA-A5-A0GP	p.V411L	None	2228	20	132.254	5.85156e-89	2.57635e-121	1732.09	1.48165e-50	270.866	2.12007	31.1609
TCGA-A5-A0GQ	None	None	77	4	5.12032e-202	1.60873	1.02104e-18	2.282583e-321	1.89828	8.942588e-322	14.7102	9.486060e-322
TCGA-A5-A0GR	None	None	47	11	1.665001e-321	1.437731e-321	5.60559e-252	2.282583e-321	1.23857e-174	3.17463	24.0746	9.486060e-322
TCGA-A5-A0GU	None	None	53	7	6.13247	2.0505	7.905050e-322	4.60549	9.6185e-156	5.57605	2.46368	7.70188e-142
TCGA-A5-A0GV	None	None	70	3	18.2423	4.30844	1.43138e-136	1.06856	3.49666	8.942588e-322	2.37497e-294	1.43289e-184
TCGA-A5-A0GW	None	None	422	138	42.848	1.09391e-09	11.5856	7.65632	0.309342	5.97882e-100	319.548	23.4924
TCGA-A5-A0GX	None	None	55	8	4.88151	5.76817e-175	3.73294e-05	1.49855e-162	1.106707e-321	1.04078e-225	7.869	5.18593
TCGA-A5-A0R6	None	None	60	4	1.69746e-186	1.20391e-180	3.22211	2.282583e-321	1.106707e-321	8.942588e-322	3.70837	1.33803e-127
TCGA-A5-A0R7	None	None	114	53	3.77668e-50	6.6128	1.28646e-23	1.01936e-224	4.6546e-133	4.84312	14.1905	8.16648
TCGA-A5-A0R8	None	None	95	8	3.79325e-58	1.6448e-199	2.80457e-12	1.54874e-24	5.88914	3.1585e-227	26.772	5.87199
TCGA-A5-A0R9	None	None	90	27	5.10309e-41	7.05669	7.905050e-322	2.282583e-321	9.25851e-278	4.61985	6.26206	8.78561
TCGA-A5-A0RA	None	None	84	5	3.6735e-53	3.26996	8.84948e-269	1.19958e-83	3.86088e-230	7.04524	9.70351	1.30739
TCGA-A5-A0VO	None	None	94	2	3.73854	2.58161e-63	1.46993e-105	3.94777e-233	5.94685	1.24747e-248	8.05089	1.69205e-203
TCGA-A5-A0VP	None	p.V392M	2405	83	334.976	3.0633e-44	175.391	2.33805e-213	1.16193e-57	6.65057e-111	229.401	194.75
TCGA-A5-A0VQ	None	None	412	124	59.707	1.58322	4.21093	11.4817	0.431425	5.68051e-11	331.159	1.68757
TCGA-A5-A1OF	p.F367S	None	14667	57	3655.74	6724.53	8.67178e-20	340.05	681.703	905.679	3.01922	610.905
TCGA-A5-A1OG	None	None	43	37	1.79113	7.1873e-108	0.997556	2.04588	4.72735e-198	8.942588e-322	5.451e-34	8.89818
TCGA-A5-A1OJ	None	None	72	7	1.80459	4.0891	4.68344	1.76259e-285	5.08725e-51	2.44727e-19	4.09957e-262	0.409046
TCGA-A5-A1OK	None	None	80	16	1.91487	21.4615	3.64994	1.137994e-311	8.86464e-57	1.52177e-39	4.11894	0.336103
TCGA-A5-A2K2	None	None	146	14	12.619	7.58925	7.22578e-149	3.5063	4.16606e-175	8.1834	11.3593	8.04373e-68
TCGA-A5-A2K3	None	None	1830	33	226.672	6.01347	187.909	1.96842	4.59554e-126	2.3339e-100	304.177	2.22893e-94
TCGA-A5-A2K4	None	None	41	16	2.42628e-168	2.38187	2.04329e-240	2.282583e-321	1.106707e-321	2.42189	1.427850e-321	4.27793e-70
TCGA-A5-A2K5	p.P286R	None	11558	72	393.01	314.786	1.41232e-60	10726.2	0.455337	1.4224e-25	4.61933	4.46294e-57
TCGA-A5-A2K7	p.E396G	None	683	525	87.1218	9.68632	8.40588	2.34874	2.8588e-42	7.62997e-111	480.444	0.111661
TCGA-A5-A3LO	None	None	38	13	1.27261e-167	1.08289	0.695252	1.20716	2.02253e-189	8.942588e-322	9.55424	8.8797
TCGA-A5-A3LP	None	None	58	16	1.54497	9.94135e-248	3.4172e-21	0.482977	1.106707e-321	6.53252	11.3498	1.92379e-227
TCGA-A5-A7WJ	None	None	758	NaN	75.2057	46.7774	9.06718	2.282583e-321	3.2757e-141	3.21517e-26	582.574	23.1455
TCGA-A5-A7WK	None	None	82	NaN	3.44294e-139	1.437731e-321	8.26396e-220	5.54204	0.570475	3.6594	6.02366	0.973026
TCGA-A5-AB3J	None	None	59	NaN	3.32373	2.44522	7.905050e-322	2.282583e-321	1.106707e-321	6.7681	4.51207	1.20081e-233
TCGA-AJ-A23M	None	None	130	5	7.6078e-114	2.09612e-206	0.247683	1.20977e-150	5.16871	0.0149343	10.9037	5.63945
TCGA-AJ-A23N	None	None	46	10	5.3956	3.406e-77	6.51317e-16	0.000471601	10.4061	1.86744e-47	1.427850e-321	9.486060e-322
TCGA-AJ-A23O	None	None	1004	249	1.89959e-35	56.6461	88.2322	2.14828e-74	2.00891e-166	130.217	588.601	75.6736
TCGA-AJ-A2QK	None	None	95	22	1.76189e-251	1.03746e-177	5.69513	3.63772e-295	1.79591	5.09328	6.98585	7.66164e-90
TCGA-AJ-A2QL	None	None	48	7	3.9402	1.437731e-321	4.53781e-290	3.10705	3.10927e-97	1.50564e-54	4.06438	3.0839
TCGA-AJ-A2QM	None	None	241	29	2.81702e-179	6.71738e-299	3.17069e-140	2.282583e-321	3.21691e-14	8.942588e-322	3.76166	9.486060e-322
TCGA-AJ-A2QN	None	None	71	6	9.81494e-133	0.337259	2.401e-283	2.282583e-321	3.92644	4.37362e-220	0	2.59109e-168
TCGA-AJ-A2QO	None	None	1132	789	103.283	33.3676	10.4604	4.84142	4.01951e-81	7.53979e-23	1032.55	32.221
TCGA-AJ-A3BF	None	None	29	11	6.59585e-91	1.39264e-269	4.96957e-216	7.07215e-146	4.88956	8.942588e-322	10.9489	0
TCGA-AJ-A3BG	None	None	1462	681	152.525	2.41084e-138	1.16145e-225	3.95973	1.40005e-70	5.63332e-06	614.586	1.62832e-113
TCGA-AJ-A3BH	p.T278M	None	3379	591	1341.11	192.759	2.81881e-87	2.50713e-286	7.3794e-121	3.25161e-165	987.826	6.81183e-219
TCGA-AJ-A3BI	None	None	45	19	7.39584e-128	4.24397e-79	5.01602	0	1.106707e-321	8.942588e-322	1.33305e-260	2.29564
TCGA-AJ-A3BK	None	None	74	10	1.84731	8.7944	5.38071e-26	4.46198	1.23843e-90	8.942588e-322	4.57224	0.19315
TCGA-AJ-A3EJ	None	None	59	11	2.84199	3.1152	0	2.17542e-277	3.23476	8.942588e-322	6.29222	0
TCGA-AJ-A3EK	p.S297F	None	7542	101	1347.04	2958.26	59.6491	1522.92	136.912	3.2173e-23	302.827	207.888
TCGA-AJ-A3EL	p.V411L	None	9584	88	1016.38	1.10333e-30	65.3052	5663.32	567.316	2050.15	4.50734e-125	8.39507
TCGA-AJ-A3EM	None	None	63	20	8.38411	4.35139e-146	7.06748	2.282583e-321	0.412017	2.92927e-188	2.81859e-226	1.83813e-31
TCGA-AJ-A3I9	None	None	29	9	2.06785	4.03744	4.93484	2.282583e-321	1.106707e-321	3.43916e-127	5.04589	3.05489
TCGA-AJ-A3IA	None	None	281	18	6.82201	43.5974	7.30819	2.282583e-321	1.48769e-248	6.68166	24.5705	6.98486
TCGA-AJ-A3NC	None	None	58	5	8.92076	4.36215	5.40987	2.282583e-321	4.35937e-102	4.97632	1.95989e-303	1.73238
TCGA-AJ-A3NE	None	None	1072	133	154.992	26.0777	108.35	2.282583e-321	7.15258e-252	1.5862e-140	195.03	22.471
TCGA-AJ-A3NF	None	None	63	5	10.926	6.53555e-284	4.54061	2.24954	1.81015e-228	8.942588e-322	8.58922	9.486060e-322
TCGA-AJ-A3NG	None	None	99	19	5.17541e-107	5.18399	5.48756e-26	2.282583e-321	1.106707e-321	2.11672e-297	7.83158	1.59633
TCGA-AJ-A3NH	None	None	72	23	19.0034	1.437731e-321	3.43592	2.282583e-321	1.106707e-321	5.55589	1.427850e-321	1.42471e-100
TCGA-AJ-A3OJ	None	None	930	478	83.6675	3.48528e-05	1.06589e-92	4.570107e-321	3.84142	3.96138e-46	668.289	2.04815
TCGA-AJ-A3OK	None	None	922	40	86.0896	1.64316e-122	15.0306	0	1.106707e-321	1.02987e-169	43.7562	2.60083
TCGA-AJ-A3OL	None	None	286	288	2.32317e-76	1.437731e-321	1.24424e-93	0	0	12.2856	249.16	4.36649e-90
TCGA-AJ-A3QS	None	None	325	NaN	7.62516	1.09013e-74	2.2057e-116	13.6925	23.2752	8.942588e-322	10.3716	9.486060e-322
TCGA-AJ-A3TW	None	None	159	14	1.11922e-75	6.76629	6.06479	2.11563	2.93389e-128	6.69115e-91	8.8627	6.53065
TCGA-AJ-A5DV	None	None	85	9	2.78972e-71	0.93961	4.16033e-188	2.282583e-321	1.106707e-321	8.942588e-322	18.3867	5.271680e-320
TCGA-AJ-A5DW	p.P286R	None	4063	26	35.8809	17.0043	1.92239e-45	3702.07	283.733	2.83325e-100	2.14132e-292	1.59074e-101
TCGA-AJ-A6NU	None	None	52	NaN	1.665001e-321	9.53903e-285	0.271935	5.67851	1.106707e-321	3.11982e-76	12.9699	0.260539
TCGA-AJ-A8CT	None	None	734	NaN	6.77545	1.437731e-321	8.888542e-318	1.13666e-57	2.203533e-321	3.93501e-63	181.355	9.486060e-322
TCGA-AJ-A8CV	None	None	237	NaN	26.3275	7.63348e-46	1.52787e-66	8.53926e-141	8.36111	10.3235	155.531	19.0793
TCGA-AJ-A8CW	None	None	691	NaN	62.9037	32.3155	2.07639e-87	4.22672	11.0977	1.04325e-71	474.12	26.8491
TCGA-AP-A051	p.L424I	None	12746	227	5797.44	6045.02	6.11967e-78	151.419	1.87803e-12	10.9636	811.633	39.4142
TCGA-AP-A052	None	None	74	18	1.03192e-175	14.6666	2.61166	2.282583e-321	1.106707e-321	8.942588e-322	1.427850e-321	10.8219
TCGA-AP-A053	None	None	58	4	2.47198	4.21114	8.64393e-197	4.64216e-46	2.72678	3.33455	10.6603	3.0716e-97
TCGA-AP-A054	None	None	1437	336	7.89477e-14	1.20028e-117	1.44973e-106	5.84131	1.62779e-121	75.7845	540.376	843.528
TCGA-AP-A056	p.V411L	None	12895	95	939.571	4.36812e-43	2.75658e-111	9360.53	311.614	2008.51	64.2919	7.9428e-123
TCGA-AP-A059	p.S297F	None	18520	45	3175.33	12288.8	1.8262e-39	1374.99	366.225	5.1852e-83	98.4971	4.2641e-115
TCGA-AP-A05A	None	None	107	2	9.58949	3.35209	1.72582e-144	8.11184	1.47013e-52	2.57143e-94	8.69481e-234	6.32925e-173
TCGA-AP-A05D	None	None	42	13	3.4954	1.19353e-125	2.07195e-74	2.282583e-321	1.106707e-321	1.10428	1.427850e-321	1.04787e-219
TCGA-AP-A05H	None	None	86	241	9.50346	2.19565e-84	2.27622e-101	10.5702	1.106707e-321	7.00589	5.10261e-76	4.37472
TCGA-AP-A05J	None	None	64	8	1.05057e-28	2.2976	9.57295	2.48784e-181	5.64267	0.985748	1.08745e-31	8.70966
TCGA-AP-A05N	None	None	356	80	77.7883	16.8613	40.54	7.69386	16.3321	1.46798	226.445	13.8611
TCGA-AP-A05P	None	None	75	8	8.88479	5.45427	1.01533e-189	1.9257	1.90606e-96	4.66059	1.427850e-321	2.63545
TCGA-AP-A0L8	None	None	95	14	2.03893e-137	6.69435	6.09885	5.82366e-197	0.464411	12.0185	18.6063	3.62715
TCGA-AP-A0L9	None	None	95	22	1.665001e-321	1.437731e-321	9.83013e-123	2.02474	1.106707e-321	2.49897e-111	9.88621	9.69414
TCGA-AP-A0LD	None	None	564	324	3.53463e-78	34.3542	1.84192	9.8637e-69	8.01865	7.56921	329.929	79.6368
TCGA-AP-A0LE	None	None	605	239	69.244	7.57416	27.3097	1.19819e-128	3.63298e-99	5.1331e-87	521.701	52.0759
TCGA-AP-A0LF	None	None	310	6	1.16e-155	11.7689	6.240996e-311	2.78456	15.1137	9.09011e-109	1.427850e-321	2.56061
TCGA-AP-A0LG	None	None	538	174	118.424	1.75565e-06	35.8537	4.66126	15.6037	6.3022	382.434	1.2985
TCGA-AP-A0LH	None	None	40	11	1.24104e-301	0	0	1.12636e-48	6.82812e-286	8.942588e-322	1.287535e-320	0
TCGA-AP-A0LI	None	None	154	7	2.35526	1.64052	5.31596	2.282583e-321	1.106707e-321	8.61575	9.42392	4.91313
TCGA-AP-A0LJ	None	None	47	5	2.86082e-55	3.1973e-127	0.978234	0	1.106707e-321	3.17739e-30	3.92202	9.486060e-322
TCGA-AP-A0LL	None	None	56	18	25.3662	4.16765e-14	7.905050e-322	2.282583e-321	1.0818e-97	3.65615e-05	1.427850e-321	9.486060e-322
TCGA-AP-A0LM	p.V411L	None	21191	107	3175	826.813	1.80106e-58	2322.47	8057.55	3202.68	43.8338	4.01087e-17
TCGA-AP-A0LN	None	None	82	4	2.74442e-07	5.26819e-43	5.24188	3.75817e-185	6.84535e-89	6.16343	18.1868	4.89748e-205
TCGA-AP-A0LO	None	None	47	89	4.85632e-59	4.98653e-90	2.97833e-134	1.44832e-47	0.279339	2.50351	3.96769e-59	1.912034e-321
TCGA-AP-A0LP	None	None	349	105	8.69631	3.88644e-40	8.33384	2.282583e-321	3.35398e-216	11.0157	261.475	13.0075
TCGA-AP-A0LQ	None	None	68	10	4.44804	2.41322	2.22402e-96	2.282583e-321	1.96071	3.6942e-267	3.62668e-153	9.98951
TCGA-AP-A0LS	None	None	430	424	26.0264	16.9317	48.2441	4.05209	2.1119	1.26474e-05	349.861	11.4744
TCGA-AP-A0LT	None	None	730	382	83.7297	14.1718	22.4047	4.64934e-262	2.83461e-93	6.85737e-40	568.331	10.488
TCGA-AP-A0LV	None	None	30	7	0.0494456	1.437731e-321	7.905050e-322	2.282583e-321	2.28361	1.39468e-231	3.86814	4.26495
TCGA-AP-A1DH	None	None	604	172	58.5226	37.7113	3.8009e-54	2.33731e-128	1.1803e-41	2.62301e-141	518.655	14.1167
TCGA-AP-A1DK	None	None	14784	116	3005.54	26.0977	10680.8	4.59229e-37	1.87891e-61	1.751e-68	158.005	1.62862e-06
TCGA-AP-A1DM	None	None	373	236	69.8414	1.89252	3.06676e-26	1.21665e-229	4.51145	1.38649e-229	302.358	25.1709
TCGA-AP-A1DO	None	None	608	550	38.0424	9.76869e-25	0.0328432	4.61018	1.88876	5.31727	515.4	46.2846
TCGA-AP-A1DP	None	None	458	462	56.9415	1.72892e-28	11.3718	5.84331	0.814223	5.20419	373.962	29.7585
TCGA-AP-A1DQ	None	None	44	7	8.04811e-15	3.70536e-247	1.78363e-121	3.33721e-277	4.69768e-210	2.48714e-145	2.87454	2.17149
TCGA-AP-A1DR	None	None	776	688	84.9647	13.1647	13.6621	9.02386	4.85664	6.27383	675.417	1.96876e-59
TCGA-AP-A1DV	p.S297F	None	15974	103	2441.64	4.52307e-154	2.75939e-296	2090.97	11072.8	83.82	1.7476e-245	3.11895e-303
TCGA-AP-A1E0	p.S459F	None	6154	43	9.45741e-09	163.085	1.96056e-94	5342.61	467.604	1.27366e-19	32.9827	3.02593e-134
TCGA-AP-A1E1	None	None	616	180	68.088	18.557	1.06661	9.06173	3.14451e-46	7.1097e-73	462.728	24.4948
TCGA-AP-A1E3	None	None	45	9	1.15009e-36	1.23288e-150	3.3658	2.20539	1.106707e-321	8.942588e-322	3.14876	1.86226
TCGA-AP-A1E4	None	None	30	4	7.39221	2.38384	3.81964e-56	2.282583e-321	8.91968e-38	1.51997	0.0014186	4.98319e-36
TCGA-AP-A3K1	None	None	39	29	7.63335e-05	1.17562e-257	7.07976e-204	5.74236e-204	1.81445	1.69216e-165	9.58792	7.00554
TCGA-AP-A5FX	None	None	53	29	6.91801	3.7716	7.59207e-157	2.282583e-321	1.106707e-321	8.942588e-322	1.427850e-321	0.408747
TCGA-AW-A1PO	None	None	82	39	4.41133e-244	2.39831e-09	4.91108	5.70841e-83	1.53933	3.97683	3.45249	5.00154
TCGA-AX-A05S	None	None	648	197	97.9196	9.52035	2.1633e-29	4.570107e-321	1.19557e-194	10.1206	408.798	14.9192
TCGA-AX-A05T	None	None	75	10	13.3848	1.18396	9.81109e-295	3.01305	2.08889e-261	9.26891e-11	9.67391e-277	5.75569e-121
TCGA-AX-A05U	None	None	36	5	3.28177	1.7265e-165	1.03814e-106	3.46069	3.40724e-145	8.019003e-315	6.43523	3.3842e-211
TCGA-AX-A05W	None	None	116	4	2.1703e-09	14.212	1.1204e-159	3.72868e-114	5.35181e-46	12.1921	4.69935	6.89829e-97
TCGA-AX-A05Y	None	None	321	76	59.5742	5.80528	19.4793	2.282583e-321	1.19729e-86	2.31415e-05	103.149	2.74968e-05
TCGA-AX-A05Z	p.P286R	None	12860	45	5.08139e-16	489.442	5.32876e-11	12192.6	78.984	4.28242e-163	8.1967	8.06504e-144
TCGA-AX-A060	None	None	1176	NaN	171.04	92.4711	41.1106	13.9005	5.52085	27.7083	532.172	239.715
TCGA-AX-A062	None	None	40	6	0.805911	1.83321e-259	7.905050e-322	2.282583e-321	5.66076	4.75614	8.09028	9.486060e-322
TCGA-AX-A063	None	None	1402	227	45.753	138.3	23.2584	3.28493	1.79421e-77	28.1797	598.971	567.505
TCGA-AX-A064	None	None	376	96	38.5611	33.723	20.9094	0.487624	4.26402e-23	2.58251	241.424	41.1429
TCGA-AX-A06B	None	None	63	7	6.73201	6.04083e-281	1.88312e-60	2.14643e-167	2.08943e-90	4.46531	8.17748	3.52571
TCGA-AX-A06D	None	None	6	27	0	0	0	0	0	0	86.6692	0
TCGA-AX-A06F	p.P436R	None	10369	87	3615.65	4280.38	6.62714e-90	1711.16	419.174	237.561	6.6153	1.41148e-48
TCGA-AX-A06H	None	None	480	142	31.0391	7.79963	1.23343e-87	6.29581	2.21301	13.4804	398.331	17.5691
TCGA-AX-A06J	None	None	89	149	9.62649e-200	7.41866	3.3239e-45	4.39852	3.1836	9.3759e-07	7.75813	9.74371e-272
TCGA-AX-A06L	None	None	55	38	4.19724	2.642	1.43675e-193	2.282583e-321	2.19345	3.46229e-118	3.512	3.81123
TCGA-AX-A0IS	None	None	67	4	7.67194e-49	1.88992e-276	7.905050e-322	8.46601e-69	1.106707e-321	1.77785e-242	16.0627	9.486060e-322
TCGA-AX-A0IU	None	None	79	5	9.32068	2.43277e-69	5.81917e-214	5.23535e-68	6.0772	0.0706955	7.56311	9.3819e-23
TCGA-AX-A0IW	None	None	80	16	6.894727e-311	6.97778e-48	2.55934	3.7179	1.32773e-60	4.40449	3.77966	4.94715
TCGA-AX-A0IZ	None	None	1229	74	230.644	44.4862	38.0516	2.56333	8.11349e-92	28.0426	346.722	33.1112
TCGA-AX-A0J0	p.P286R	None	10185	121	1.9842e-36	71.9173	3.21199e-30	9692.27	2.88805e-80	5.42703e-23	17.6248	339.843
TCGA-AX-A0J1	p.A465V	None	9652	235	8961.15	0.0326891	4.60949e-110	1.08617e-49	112.024	1.2585e-229	778.873	6.1679e-280
TCGA-AX-A1C4	None	None	905	798	87.6005	35.4323	9.12332	2.282583e-321	6.46155	3.30695e-61	806.157	14.9698
TCGA-AX-A1C5	None	None	1089	206	174.44	8.60451e-30	78.2755	2.282583e-321	3.67581e-213	15.9157	313.928	13.0304
TCGA-AX-A1C7	None	None	53	12	4.08472	6.49556	0.209154	2.282583e-321	3.46578e-49	3.55222	4.68735	2.6833
TCGA-AX-A1C8	None	None	95	8	1.97209e-92	10.7442	1.04055e-52	4.80663e-220	5.12636	4.984974e-319	6.52868	19.9895
TCGA-AX-A1C9	None	None	1279	218	180.288	1.39284e-144	11.5343	9.54287e-266	0.00225929	12.1368	145.727	37.2288
TCGA-AX-A1CA	None	None	160	NaN	11.8791	6.64858	4.28318e-161	2.5298e-265	5.4639	1.4553e-148	4.4586	2.47977e-197
TCGA-AX-A1CE	None	None	15273	626	9828.88	3775.41	2.1524e-28	660.813	2.36994e-11	635.352	469.97	5.83893e-16
TCGA-AX-A1CF	None	None	122	13	1.665001e-321	2.43227	7.905050e-322	2.282583e-321	1.50716	2.7073	4.17711	1.75952e-173
TCGA-AX-A1CI	None	None	46	17	7.76861e-61	7.61825e-21	2.62169	1.544797e-314	4.48351e-56	3.4492	5.11179	3.02068
TCGA-AX-A1CJ	None	None	67	NaN	4.66465e-256	2.05245e-274	4.57953e-181	2.46379e-202	3.1198	8.942588e-322	13.5762	9.486060e-322
TCGA-AX-A1CK	None	None	58	19	4.35737	6.73978e-48	7.905050e-322	4.02994e-87	1.21128	8.12303	6.04821	0
TCGA-AX-A1CN	None	None	37	12	6.23338	2.94699e-150	3.65892	2.282583e-321	1.73856	8.942588e-322	2.6305	9.486060e-322
TCGA-AX-A1CP	None	None	32	3	1.665001e-321	0	7.905050e-322	1.55742	1.106707e-321	0	1.427850e-321	1.65734
TCGA-AX-A1CR	None	None	58	28	7.55155e-53	0.490498	4.02512	8.55413e-195	3.284e-207	5.79473	6.28964	0
TCGA-AX-A2H2	None	None	247	22	13.8601	7.96489e-23	2.87717e-77	5.75154	7.43468	6.64376	3.25631	2.06861e-134
TCGA-AX-A2H4	None	None	222	27	3.81741e-37	8.4847	2.61317	2.282583e-321	1.99626e-169	1.01624e-110	4.29972	4.03945
TCGA-AX-A2H5	None	None	63	15	7.26967	7.18395e-124	4.29499	0.980585	2.78243	6.74648e-194	4.05211e-104	1.2211
TCGA-AX-A2H7	None	None	104	5	3.16045e-106	4.62815	0.00505504	4.41553	2.44958	1.74965	12.7239	4.06031
TCGA-AX-A2H8	None	None	67	20	8.36636	1.437731e-321	7.905050e-322	2.76903e-64	1.106707e-321	2.01775e-39	3.35118	1.28517
TCGA-AX-A2HA	p.C402R	None	1766	1049	202.617	49.2263	6.45456e-06	0.730163	8.16015e-36	3.86352e-44	1136.43	75.5005
TCGA-AX-A2HC	p.M295R	None	16647	452	4.97734e-19	278.784	8.63712e-164	2467.64	12962.3	9.07641e-187	193.25	5.26614e-232
TCGA-AX-A2HD	p.S461L	None	10275	997	4780.45	2291.81	1.34027e-91	143.69	252.732	6.45859e-104	737.403	7.25992e-104
TCGA-AX-A2HF	None	None	30	7	3.15034	1.437731e-321	1.99347	1.39723	0	9.33756e-92	1.427850e-321	7.10304e-86
TCGA-AX-A2HG	None	None	893	484	82.647	62.266	8.82171e-05	1.92898	1.79603e-161	18.9492	763.146	1.20505
TCGA-AX-A2HH	None	None	46	8	9.13946	5.31649e-102	1.41978e-172	2.282583e-321	3.87403	5.80407e-44	2.35958	3.86158
TCGA-AX-A2HJ	None	None	1795	759	7.11271e-32	18.9404	4.413e-22	1.4444e-143	5.97139	15.9377	935.515	951.831
TCGA-AX-A2HK	None	None	79	22	2.99802e-123	5.69894	0.0595917	0.000155708	6.49993e-170	8.16622e-60	2.67172e-85	6.74202
TCGA-AX-A2IN	None	None	584	222	74.0703	16.4487	12.4303	2.26318	14.859	11.0428	414.868	60.2878
TCGA-AX-A2IO	None	None	457	15	3.46134	3.066550e-313	7.905050e-322	1.602453e-319	6.65872	8.942588e-322	11.3681	0
TCGA-AX-A3FS	None	None	803	727	6.77495e-14	3.53325e-37	55.5818	2.282583e-321	2.84037e-192	3.44839e-58	772.46	6.74306
TCGA-AX-A3FT	None	p.R306C	1492	313	43.8968	124.808	121.196	9.44507e-154	2.89015	42.7534	776.717	2.6262e-24
TCGA-AX-A3FV	None	None	112	53	5.01474e-67	11.1769	1.78794e-70	4.90637	6.12985e-149	2.72233	7.30305	12.2956
TCGA-AX-A3FW	None	None	51	29	3.88873	1.98244e-92	6.25452	5.71406e-237	4.58187	1.68771e-58	5.12407	1.73453e-124
TCGA-AX-A3FX	None	None	82	9	1.665001e-321	1.28527	5.75746	1.36898e-149	2.08402	2.33358	7.81395e-217	2.88552
TCGA-AX-A3FZ	None	None	46	21	0.0390673	1.437731e-321	4.77683	2.14564	1.46952e-99	8.14909	4.10859	9.486060e-322
TCGA-AX-A3G1	None	None	60	23	1.665001e-321	1.1998e-31	2.96955	6.15853e-62	2.48353	1.40939e-131	9.20255	2.46298
TCGA-AX-A3G3	None	None	181	22	6.32517	6.58872	4.44846e-48	9.9748	4.04494e-131	1.803340e-321	21.1722	10.3992
TCGA-AX-A3G4	None	None	46	19	6.60862	2.47612	4.6847	0	1.106707e-321	1.06196	3.99464	6.81341
TCGA-AX-A3G6	None	None	67	25	2.75012	3.3266e-60	16.2596	1.75541e-93	6.72125e-54	7.76469	5.80581	2.30278e-74
TCGA-AX-A3G7	None	None	25	14	1.28074	0	0	0.867829	1.106707e-321	8.942588e-322	6.16732	9.486060e-322
TCGA-AX-A3G8	None	None	794	703	171.666	0.0404677	6.41993e-23	9.12789	1.79141e-19	1.34329e-92	599.512	7.74327e-69
TCGA-AX-A3G9	None	None	671	607	81.0152	22.9931	7.77523e-164	12.3402	7.16616e-74	0.0430114	544.76	7.12219e-73
TCGA-AX-A3GB	None	None	100	13	15.9431	4.56436	2.18246e-290	2.85617e-44	0.885547	8.942588e-322	3.32323	9.486060e-322
TCGA-AX-A3GI	None	None	58	NaN	3.34402	9.98563	3.85414	6.2138e-300	9.9438e-164	3.04047	1.579e-63	0.000289905
TCGA-B5-A0JN	None	None	201	7	8.82161	8.31129	18.6676	7.73546	3.86511e-48	0.534148	21.3211	3.20549
TCGA-B5-A0JR	None	None	808	199	173.464	72.7661	23.779	9.57252e-08	1.42527e-15	41.1505	452.901	106.931
TCGA-B5-A0JS	None	None	41	18	9.36921	5.67766	0.539674	3.28841e-270	1.106707e-321	1.43372e-55	3.44591	5.11139e-184
TCGA-B5-A0JT	None	None	81	8	2.7653	4.04162	4.81804e-155	1.34902	7.44795	8.942588e-322	10.3311	3.393351e-314
TCGA-B5-A0JU	None	None	456	500	48.1491	12.1537	10.1271	4.33508e-41	8.86424	6.68472e-79	341.501	9.96989e-120
TCGA-B5-A0JV	None	None	622	83	40.8154	50.3968	4.01338e-15	1.39705	11.6606	3.55199	305.582	1.61903e-44
TCGA-B5-A0JX	None	None	76	37	4.21274	0.904371	2.10121e-40	3.45248	1.106707e-321	8.43139e-27	15.8363	4.61196e-219
TCGA-B5-A0JY	p.P286R	None	13706	181	58.8873	689.309	7.06861e-17	11543.4	1078.91	3.3944e-31	19.5814	140.505
TCGA-B5-A0JZ	None	None	618	236	80.9434	36.6345	22.3309	0.570122	10.9074	7.40046e-189	493.164	3.58846
TCGA-B5-A0K0	None	None	26	2	4.01502e-175	4.35648	6.88563	2.282583e-321	0.0729321	0.213951	1.82329	0.0140965
TCGA-B5-A0K1	None	None	65	4	9.01491e-17	10.8059	0.740081	4.65004e-294	4.59472	4.96987	12.9237	2.1017e-299
TCGA-B5-A0K2	None	None	437	270	39.4041	36.6664	3.38102	4.82275	1.05089e-201	2.90309e-51	306.555	11.6182
TCGA-B5-A0K3	None	None	82	6	3.98204	5.20393	1.14496e-11	0.319679	7.01034	3.15778e-74	7.33854	14.3274
TCGA-B5-A0K4	None	None	56	4	1.08886e-86	10.4909	2.416613e-311	1.94909	1.106707e-321	8.942588e-322	1.427850e-321	1.814612e-315
TCGA-B5-A0K6	None	None	575	62	45.947	78.1785	32.6594	2.21189	4.08522e-163	1.66666e-168	321.759	24.8219
TCGA-B5-A0K7	None	None	85	84	1.36393e-196	2.61712	3.90684	2.282583e-321	1.106707e-321	8.942588e-322	14.1064	9.486060e-322
TCGA-B5-A0K8	None	None	67	6	1.19428e-80	4.60295	1.57356e-201	6.71805e-48	0.881243	2.81857e-109	2.53412	2.04611
TCGA-B5-A0K9	None	None	1038	177	132.895	48.8678	4.86097e-82	12.9518	1.031e-56	20.6668	703.234	76.4102
TCGA-B5-A0KB	None	None	47	14	2.31851e-242	5.99926	0.000266676	1.46817	2.85511e-166	0	2.25736e-103	9.486060e-322
TCGA-B5-A11E	p.V411L	None	13997	108	2722.45	3753.48	2.07083e-57	2616.6	9.02561e-07	3042.22	1.35751e-07	19.5225
TCGA-B5-A11F	None	None	79	42	4.03091e-254	6.11084	7.78096e-96	8.013e-42	0.113056	4.31138e-31	6.63178	0.0637714
TCGA-B5-A11G	None	None	676	259	68.0818	2.86363e-106	2.68507e-127	5.70751	5.56657	0.200445	143.395	370.82
TCGA-B5-A11H	None	None	1098	339	112.525	1.56633e-07	3.18443e-32	12.0946	0.0318662	2.43183e-53	942.351	92.4788
TCGA-B5-A11I	None	None	82	140	11.4863	0.194085	3.4331e-99	9.21463	3.87438e-20	1.41985	15.6074	3.40341
TCGA-B5-A11J	None	None	535	125	102.549	0.617549	3.54049	4.12643	3.6136e-167	0.00111287	416.842	14.3079
TCGA-B5-A11L	None	None	128	16	0.679465	4.73755e-275	7.905050e-322	0.000649725	1.14663e-296	9.31887	7.31646	5.64293
TCGA-B5-A11M	None	None	53	13	4.95665	2.95437	7.31082e-08	2.2529e-208	3.59469	7.53414e-55	2.86645	1.93488e-101
TCGA-B5-A11N	p.P286R	None	2799	17	75.7951	1.85309e-154	6.94462e-115	2633.16	4.93305e-131	8.75287e-101	10.5222	1.52258e-58
TCGA-B5-A11O	None	None	257	3	14.5095	35.113	25.623	1.7022e-195	1.47451e-117	10.8363	68.8519	3.21318e-28
TCGA-B5-A11P	None	None	51	18	6.92785	4.83079	1.03291e-189	2.282583e-321	1.106707e-321	8.942588e-322	5.37093	3.33553e-30
TCGA-B5-A11Q	None	None	61	6	1.78024e-159	2.43025	2.03747	1.75418e-97	2.27402	8.44619e-209	5.76213	0
TCGA-B5-A11R	None	None	885	15	1.38642e-147	2.62102e-135	3.42496e-86	3.02481e-123	1.80996e-127	8.942588e-322	45.2827	0
TCGA-B5-A11S	None	None	66	9	5.22404	2.02874e-110	10.6253	2.326761e-317	3.42814e-211	5.0076e-251	4.56327	1.98235e-291
TCGA-B5-A11U	None	None	502	163	9.03285	42.9849	1.20018e-74	4.53367	1.78949e-105	7.29997e-133	439.902	1.3278e-65
TCGA-B5-A11V	None	None	84	36	6.15528e-98	1.437731e-321	4.35159e-126	10.5668	7.39178e-179	2.40298	14.5453	9.6957e-41
TCGA-B5-A11W	None	None	82	12	2.13984e-127	4.51117	0.0095826	2.93938	0.305572	1.08782e-234	7.79756	4.88086e-84
TCGA-B5-A11X	None	None	73	2	7.14215	1.437731e-321	7.905050e-322	2.282583e-321	1.106707e-321	1.11995e-89	8.94961	9.486060e-322
TCGA-B5-A11Y	None	None	1513	36	118.136	2.1145e-74	91.645	4.565167e-321	2.6737e-68	1.62551e-107	178.335	115.896
TCGA-B5-A11Z	None	None	76	16	1.69912e-137	2.58283	7.905050e-322	2.31824e-270	2.25873	9.45476e-35	2.48949	1.45505
TCGA-B5-A121	None	None	46	4	5.40186e-63	2.75472e-308	2.59063	3.75866e-149	3.9565	5.73197	5.83723	3.73401e-242
TCGA-B5-A1MR	p.P286R	None	8014	18	247.968	191.023	4.45086e-119	6660.7	332.115	481.517	5.721280e-321	39.6922
TCGA-B5-A1MS	None	None	46	18	5.98434	1.60434	9.612368e-310	0.482409	9.30876	8.942588e-322	1.427850e-321	2.20343
TCGA-B5-A1MU	None	None	39	2	1.665001e-321	6.48717e-26	8.09772	1.6974	9.40477e-300	0	1.427850e-321	0
TCGA-B5-A1MV	None	None	78	14	12.7782	0.00434915	14.8851	2.282583e-321	1.106707e-321	4.94991e-229	2.63707e-32	4.35934e-107
TCGA-B5-A1MW	None	None	634	468	66.8042	7.04114e-91	1.44787e-06	3.02754e-280	5.75038e-239	41.1358	117.443	368.986
TCGA-B5-A1MX	None	p.S478N	8001	432	266.917	1894.11	4753.78	63.6166	7.78614	8.15951e-184	1202.84	2.33321e-81
TCGA-B5-A1MY	None	None	61	8	10.9734	6.57242	7.905050e-322	1.32727e-127	4.15143e-71	7.30229	4.02578	9.486060e-322
TCGA-B5-A1MZ	None	None	58	15	1.665001e-321	2.880403e-321	2.0096	2.54956	9.27483e-219	5.86785e-294	4.94347e-67	2.16913
TCGA-B5-A1N2	None	None	191	35	1.04469e-118	37.6297	5.47862	2.40384	3.11511e-11	5.64461e-179	9.94945	9.82691
TCGA-B5-A3F9	None	None	79	8	19.6226	0.166233	2.2342e-184	1.87018	2.203533e-321	2.19151e-304	14.047	2.13858
TCGA-B5-A3FA	p.V411L	None	14130	260	1836.66	3581.48	3.67037e-17	1966.3	3.11881e-105	2409.58	127.707	3175.3
TCGA-B5-A3FB	None	None	58	10	10.6969	4.27962e-104	5.88347	1.22629	2.48109	8.942588e-322	2.69601	2.49547e-179
TCGA-B5-A3FC	p.L424I	None	16627	749	9725.83	690.337	4.02503e-22	244.848	510.529	6.65695e-28	60.5327	1053.29
TCGA-B5-A3FD	None	None	64	NaN	5.9748	11.7802	0.458282	6.106886e-314	2.56967e-23	5.23232e-186	1.50929e-47	1.71025e-14
TCGA-B5-A3FH	None	None	43	15	1.665001e-321	3.90341e-296	7.905050e-322	6.02325	1.8274	1.43067	9.57941	2.08999
TCGA-B5-A3S1	None	None	115	12	1.42373e-113	6.91302e-244	1.51349e-278	1.45466e-18	7.96227	4.7187	6.30494	1.00483
TCGA-B5-A5OC	None	None	1114	196	162.553	124.626	6.6793	7.51508	7.97787e-59	1.72299e-65	898.801	82.5276
TCGA-B5-A5OD	None	None	56	NaN	21.0967	9.788e-38	5.41071	2.28084	1.92092	3.12086e-11	3.19964	1.24023
TCGA-B5-A5OE	None	None	81	NaN	2.95606	1.0024e-216	7.905050e-322	0.0587598	1.106707e-321	8.07169	6.4149	6.14853
TCGA-BG-A0LW	None	None	42	7	0.263428	0.373354	1.39441e-18	2.76813	1.65034e-136	2.16752e-107	4.84664	9.486060e-322
TCGA-BG-A0LX	None	None	631	182	83.2858	24.2849	1.12546e-46	8.07305e-197	4.1139	11.0011	444.558	80.813
TCGA-BG-A0M0	None	None	175	176	23.1915	9.91993e-67	3.04137e-86	6.64381	0.865892	3.08196e-45	114.48	3.09729e-282
TCGA-BG-A0M2	None	None	41	81	1.665001e-321	1.437731e-321	7.905050e-322	1.14575	2.46519	2.17639e-210	3.04394	9.486060e-322
TCGA-BG-A0M3	None	None	86	102	5.00401	0.117882	2.08451e-262	1.76253e-137	3.35891	5.45565	16.3453	9.486060e-322
TCGA-BG-A0M4	None	None	870	110	7.78132	1.9089e-11	145.17	5.1166	4.88881	24.4071	487.981	211.053
TCGA-BG-A0M6	None	None	48	121	5.56364	1.91147e-169	1.19761	4.09134e-240	3.79863e-211	9.85864	1.88875e-125	5.41057e-42
TCGA-BG-A0M7	None	None	103	8	1.14283e-138	2.28091e-186	7.905050e-322	2.282583e-321	7.7065	2.736227e-313	4.56833	9.486060e-322
TCGA-BG-A0M8	None	None	127	11	31.6051	1.69775	10.4522	5.75416	5.14929e-46	1.42061e-110	4.4416	8.102e-31
TCGA-BG-A0M9	None	None	90	169	6.05402e-104	9.93928	7.99982e-216	2.282583e-321	0.592838	2.77273e-273	13.5333	0
TCGA-BG-A0MA	None	None	47	12	3.00424e-147	3.98076	7.905050e-322	2.282583e-321	8.94749e-26	6.89055	12.6308	1.67561e-91
TCGA-BG-A0MC	None	None	73	119	3.58872e-146	1.437731e-321	7.905050e-322	4.62384e-59	1.106707e-321	6.55576e-251	19.4694	7.89466
TCGA-BG-A0MG	None	None	152	12	1.64524e-173	3.30555e-38	1.98262	8.77883	5.00565	9.72465e-90	20.7648	11.0117
TCGA-BG-A0MI	None	None	68	6	1.85761e-221	3.03083e-163	7.905050e-322	1.01196e-284	1.106707e-321	9.77343e-119	1.16564e-248	6.46271
TCGA-BG-A0MK	None	None	121	NaN	3.69307	9.50954	25.1052	2.282583e-321	1.0949e-292	5.05327e-35	24.9872	6.37054e-130
TCGA-BG-A0MO	None	None	59	2	0.0599463	2.84523e-81	4.82596e-177	2.282583e-321	1.106707e-321	8.01554	10.0873	0.136392
TCGA-BG-A0MQ	None	None	702	189	21.8355	33.7023	1.49264e-57	0.790451	2.42292	3.6975e-45	550.152	110.068
TCGA-BG-A0MS	None	None	60	87	2.95793	1.437731e-321	7.905050e-322	9.69084e-13	3.9751e-254	6.25355	9.39043	4.08723
TCGA-BG-A0MT	None	None	41	10	0.855817	9.333236e-315	9.77208e-122	2.282583e-321	1.106707e-321	9.67922e-77	15.1184	1.78844e-129
TCGA-BG-A0MU	None	None	91	10	4.7907	1.60349	2.256128e-317	2.64838e-272	1.42195	1.47623	6.50537	7.49684
TCGA-BG-A0RY	None	None	71	4	3.94062	2.19683e-106	2.56992e-08	2.282583e-321	1.106707e-321	4.67542	11.4516	2.18879
TCGA-BG-A0VT	None	None	51	3	4.86667	2.61111	2.60742e-119	2.282583e-321	5.51735e-226	4.66364e-285	2.16914e-242	9.486060e-322
TCGA-BG-A0VV	None	None	70	3	3.75234e-203	6.02522	0.440048	4.03261	1.43807e-193	2.16139e-305	1.55013e-118	0
TCGA-BG-A0VW	None	None	646	66	9.90106	31.0552	2.1646e-56	4.56225e-203	8.35265	6.91355	558.66	6.64555
TCGA-BG-A0VX	p.L424V	None	245	6	65.9848	1.45922e-170	6.52298e-259	109.357	17.5894	33.1258	2.22505	3.09467e-101
TCGA-BG-A0VZ	None	None	390	102	44.9498	4.7172e-63	14.2936	5.61209e-73	15.9021	0.630456	324.213	6.08912e-151
TCGA-BG-A0W1	None	None	82	26	17.8682	4.2431e-10	1.2175e-46	2.282583e-321	1.4667e-113	3.76527	8.81199	5.3727e-157
TCGA-BG-A0W2	None	None	51	16	4.57734e-203	6.53529e-32	7.905050e-322	3.38673	0.316317	1.23905	2.94681	0.966427
TCGA-BG-A0YU	None	None	42	15	3.18599	3.91989	2.34877	2.10439e-139	1.05987e-121	0.467114	6.20016e-187	1.05634
TCGA-BG-A0YV	None	None	104	8	1.13446e-234	3.07173e-257	6.69138	8.86012	4.407066e-321	5.0283e-177	11.4625	6.24003
TCGA-BG-A186	None	None	41	115	9.58996	9.64321e-105	7.905050e-322	1.02746	1.11155	1.01468e-223	12.7494	6.56304e-53
TCGA-BG-A187	None	None	100	4	8.68225	7.8939e-174	7.71165	2.282583e-321	3.10044	2.17985e-187	3.74814	0.991769
TCGA-BG-A18A	None	None	76	8	8.30245e-201	4.23538	8.17613e-96	6.23554e-163	1.96142	2.41727e-225	11.8823	4.41774
TCGA-BG-A18B	None	None	384	182	34.0989	26.6494	4.68808	4.84096	0.304812	1.38096e-130	355.562	1.40311e-05
TCGA-BG-A18C	None	None	82	14	1.43584e-278	6.9207	1.42895e-131	3.18727	1.106707e-321	4.02024	3.22689	1.17599
TCGA-BG-A220	None	None	786	533	102.301	13.7657	10.874	6.21438e-276	4.69581	1.03433e-165	706.247	9.07089
TCGA-BG-A221	None	None	1475	197	80.4228	5.28423	1.65272e-09	1.31419e-234	1.72569e-83	10.3278	757.856	266.595
TCGA-BG-A222	None	p.V477M	5384	719	1157.88	3.02898e-40	50.4499	1.28592e-260	1.04057e-178	5.68041e-114	1325.61	2869.05
TCGA-BG-A2AE	None	None	78	4	2.78868	2.45972e-08	1.93547	2.282583e-321	1.106707e-321	1.09485	7.08219	3.96031
TCGA-BG-A2L7	None	None	572	493	63.5923	4.21381	2.52515e-231	3.81016e-58	5.66313	10.9467	524.683	2.14011e-95
TCGA-BG-A3EW	None	None	487	413	58.6956	44.2518	6.09507	3.42067e-49	7.06427e-18	1.68805e-43	350.42	40.3066
TCGA-BG-A3PP	None	None	61	21	5.35515	5.18965	2.24078e-17	1.71369e-45	8.69918	6.80266e-146	2.63482e-53	1.3487
TCGA-BK-A0C9	None	None	989	50	117.992	15.0704	138.028	18.6978	5.18795e-79	4.13914e-101	343.341	92.1178
TCGA-BK-A0CA	None	None	50	7	7.90592e-193	6.53153e-123	8.22889	2.4496	1.106707e-321	4.34324e-295	4.20694	5.93558e-76
TCGA-BK-A0CB	None	None	81	32	6.71144	8.49399e-161	7.44868	2.282583e-321	1.106707e-321	1.03161e-178	2.46202	3.60698e-123
TCGA-BK-A0CC	None	None	83	62	6.53239e-08	1.9716e-47	10.6936	9.64136e-19	1.33711e-131	6.36504	10.9703	2.14963
TCGA-BK-A139	None	None	177	11	6.03426e-11	1.85913e-24	14.0226	6.49987	16.2695	1.11391	1.427850e-321	3.50941
TCGA-BK-A13B	None	None	695	562	41.8119	0.00486547	68.8333	0.29929	12.6085	16.1019	567.235	42.2283
TCGA-BK-A13C	None	None	53	6	1.665001e-321	12.269	1.57608e-89	2.282583e-321	1.31459e-44	1.83652e-208	10.0936	1.71924e-15
TCGA-BK-A26L	None	None	94	13	15.9382	3.42752	3.59328	2.282583e-321	0.331991	1.01344e-158	7.67974	4.01263
TCGA-BK-A4ZD	None	None	87	27	8.23525	8.49513e-184	8.02323e-160	4.44776e-206	1.106707e-321	8.8421	1.144256e-320	5.08723
TCGA-BK-A56F	None	None	73	4	3.44146e-244	11.7848	4.11609e-233	3.46128e-269	2.4839e-144	0.284462	2.80676	1.98628
TCGA-BK-A6W3	p.P286R	None	5062	NaN	74.1621	52.2727	13.8229	4887.63	2.18914e-37	5.69336e-33	9.31582	5.05496
TCGA-BS-A0T9	None	None	73	15	3.72462	2.66839	8.42518	1.15893e-283	1.8337	1.01376e-172	8.93712	9.486060e-322
TCGA-BS-A0TA	None	None	585	70	90.0323	12.3496	8.38572e-11	7.5207e-259	16.5906	15.3197	450.191	89.7258
TCGA-BS-A0TC	p.M444K	None	1630	20	36.635	1.5833e-85	4.99128e-176	1566.84	3.49304e-108	1.07363e-239	1.89276e-274	1.07168e-227
TCGA-BS-A0TD	None	None	39	7	1.90676e-76	3.96233e-306	5.60242e-285	5.59745e-109	3.80856	3.29532e-187	6.79105	3.06785
TCGA-BS-A0TE	None	None	395	143	63.1591	44.6164	9.05082	5.06194	8.69761e-39	2.1392e-266	196.547	47.1015
TCGA-BS-A0TG	None	None	58	43	8.77805e-223	5.23e-252	2.72291	3.8894e-294	3.38139e-06	4.22486	3.23837	2.17469e-19
TCGA-BS-A0TI	None	None	103	18	1.665001e-321	22.0407	1.81914e-176	2.56842	4.76903e-44	2.36086e-40	8.728	10.3153
TCGA-BS-A0TJ	None	None	814	309	86.7004	45.5899	26.0414	2.30353e-271	1.58745e-152	1.46134e-105	660.921	2.74719
TCGA-BS-A0U5	None	None	67	6	2.0683e-166	1.437731e-321	7.905050e-322	4.29367e-266	2.5798e-182	0.0390479	3.13777	3.23675
TCGA-BS-A0U7	None	None	277	21	8.61623	7.94526	50.831	2.282583e-321	1.82971	4.22286e-186	120.129	20.0984
TCGA-BS-A0U8	None	None	488	203	81.4832	0.00146036	13.342	3.65354	1.08321e-27	1.97543e-92	375.208	30.6602
TCGA-BS-A0U9	None	None	43	NaN	5.82009e-243	4.93431e-235	1.43043	0	0	8.942588e-322	3.75435	4.22777
TCGA-BS-A0UA	None	None	353	82	46.7392	4.02192e-70	1.1539e-147	1.78385	0.556501	4.61005e-71	241.396	4.2605e-26
TCGA-BS-A0UF	p.P286R	None	11723	51	1.87276e-32	668.033	3.97713e-77	10415.5	431.179	5.17865e-11	142.084	42.8584
TCGA-BS-A0UJ	None	None	2202	93	5.14275e-106	1.17336e-28	202.629	313.618	6.06176e-180	103.213	3.57324e-60	1445.17
TCGA-BS-A0UL	None	None	465	23	36.9619	15.9967	3.40427e-61	2.29253	0.00269549	5.1555e-29	299.065	0.000102903
TCGA-BS-A0UM	None	None	595	170	101.564	32.6758	6.68724e-19	8.77428	3.298e-139	0.00381067	418.153	42.8902
TCGA-BS-A0UT	None	None	61	7	5.5211	4.57485	1.05436	2.282583e-321	1.106707e-321	8.942588e-322	5.27187	3.50942e-40
TCGA-BS-A0UV	p.P286R	None	12948	54	114.045	246.337	62.7276	10876.3	651.959	6.57953e-57	19.3365	111.487
TCGA-BS-A0V4	None	None	329	178	52.0489	21.5139	6.83846e-28	7.04264e-246	4.9866e-116	6.23047e-102	299.527	3.67902e-67
TCGA-BS-A0V6	None	None	81	4	6.7062	2.33855	1.83454e-246	2.282583e-321	6.1263e-231	1.68377e-206	1.427850e-321	6.28369
TCGA-BS-A0V7	None	None	81	5	3.30481	11.7436	2.21341e-120	2.76094e-279	5.71301	1.06241e-73	12.4438	0.0960374
TCGA-BS-A0V8	None	None	114	8	1.71247e-98	2.94798	5.36277	6.5057e-125	6.19286	8.17077	14.1616	2.53906
TCGA-BS-A0VI	None	None	331	182	85.0544	14.5069	1.32471e-12	2.91172	1.57882e-103	9.54793e-44	215.606	12.2091
TCGA-BS-A0WQ	None	None	58	7	7.40305	1.85719e-39	2.20119e-25	2.42555e-123	0	4.6376e-06	8.12063	1.75742
TCGA-D1-A0ZN	None	None	67	4	3.02392e-210	4.80108	7.905050e-322	1.42444e-248	2.74938e-243	0.959196	4.82899	6.84394e-187
TCGA-D1-A0ZO	None	None	710	168	72.3411	22.9177	1.62278e-26	14.2471	0.907895	1.78445e-19	628.666	15.7252
TCGA-D1-A0ZP	None	None	61	74	1.47136	7.193596e-321	0.528041	2.50831	0.679707	6.89565e-80	1.06593e-141	3.59928e-108
TCGA-D1-A0ZQ	None	None	99	5	5.36043	4.36826	1.94085e-302	2.26777	1.52691e-141	6.12702e-197	8.93512	9.486060e-322
TCGA-D1-A0ZR	None	None	79	10	0.00400901	5.68824e-219	0.810959	2.61549	4.18317e-178	3.29775e-56	13.0611	5.91369
TCGA-D1-A0ZS	None	None	430	201	43.8002	6.64958e-52	5.87297	2.282583e-321	4.50515e-178	2.53147e-05	404.035	5.14231
TCGA-D1-A0ZV	None	None	47	16	0.304368	7.7909e-42	1.96e-227	2.282583e-321	10.0279	3.67385e-36	10.9396	7.00122e-105
TCGA-D1-A0ZZ	None	None	86	23	7.44313e-213	1.437731e-321	9.28104e-279	1.49822e-96	4.69736e-202	6.66223e-80	25.0427	9.486060e-322
TCGA-D1-A101	None	None	808	55	121.663	7.52353	98.479	0	3.37435	8.8132	524.87	1.66112e-65
TCGA-D1-A102	None	None	71	13	1.39809	8.7273	5.98097e-292	8.12151e-90	5.09902e-44	5.58485	9.11909	3.80064e-140
TCGA-D1-A103	p.A456P	p.A509D	10403	86	3495.66	2616.31	2.68154e-118	2761.18	166.768	3.54443e-10	46.9457	212.248
TCGA-D1-A15V	None	None	69	6	4.83883e-76	7.96652	1.16447	2.83458e-221	5.28442	5.80293e-151	2.74116	0.50374
TCGA-D1-A15W	None	None	99	160	3.7878	0.287564	1.2488e-260	6.01874	5.46536e-301	10.7936	5.6721	1.33127e-290
TCGA-D1-A15X	None	None	2283	39	362.727	55.5085	143.933	3.72457e-23	5.74017	42.9474	199.956	887.622
TCGA-D1-A15Z	None	None	88	16	5.92622e-73	9.77064	7.905050e-322	1.14809	1.46104	8.41559e-98	21.6803	9.11763e-252
TCGA-D1-A160	None	None	652	137	31.2756	94.7267	6.55728e-11	3.02619e-189	7.97448e-81	14.328	521.725	91.4663
TCGA-D1-A161	None	None	102	6	18.4712	8.34958e-151	7.905050e-322	0	1.106707e-321	6.70777e-234	4.3275	1.43496
TCGA-D1-A163	None	None	641	246	60.9852	23.4007	1.53755e-43	2.282583e-321	3.33386e-200	2.55289e-134	621.021	22.055
TCGA-D1-A165	None	None	95	3	8.14847	7.09566e-165	5.74236	2.282583e-321	3.85115	8.942588e-322	2.93056e-90	9.486060e-322
TCGA-D1-A167	None	None	2180	179	296.142	5.46414e-121	176.549	2.41766e-256	1.65393e-262	8.31038e-230	437.83	3.50841e-125
TCGA-D1-A168	None	None	69	31	16.9538	3.45037e-40	8.98796e-43	2.282583e-321	5.769	2.79993e-38	8.84104	1.29502e-06
TCGA-D1-A169	None	None	84	6	3.58702	3.41081e-253	7.905050e-322	1.85439e-186	2.26346e-64	3.39239	6.95094	5.60429
TCGA-D1-A16B	None	None	61	15	11.9609	2.16683e-51	7.905050e-322	4.10029	0.683887	7.10445	9.94422	8.08918e-298
TCGA-D1-A16D	None	None	56	3	0.220549	1.88081e-80	1.21752e-153	2.282583e-321	5.99928e-129	4.39506	10.8413	3.9487
TCGA-D1-A16E	None	None	76	4	20.2151	2.0418e-250	7.17416e-68	6.08429e-222	1.106707e-321	1.02007e-16	6.99826	1.38513
TCGA-D1-A16F	None	None	654	80	76.8355	6.72084	1.5323e-05	2.2497	3.90389	8.55336e-15	573.279	29.8983
TCGA-D1-A16G	None	None	60	1	6.25576	4.39973	1.21154e-98	4.16784	3.78503e-33	3.40208	7.50225	2.62684e-68
TCGA-D1-A16I	None	None	62	17	1.665001e-321	7.35571	2.61532	4.26364	1.16019e-134	2.09768e-234	1.97444e-36	7.19193
TCGA-D1-A16J	None	None	310	6	1.44826e-186	2.77305	6.02488e-280	3.81038e-170	27.8705	1.66322e-59	6.17965	2.39993e-271
TCGA-D1-A16N	None	None	215	19	1.66685	14.1999	6.41332e-175	3.68071e-294	1.33422e-283	14.8821	70.3402	39.3558
TCGA-D1-A16O	None	None	58	67	16.1483	3.31434	4.07623e-160	0	1.106707e-321	9.18939e-101	6.16462	3.10825
TCGA-D1-A16Q	None	None	50	4	13.6882	0.991929	1.15061e-78	0.135745	2.42484e-77	1.35705e-221	3.68491e-158	0.297421
TCGA-D1-A16R	None	None	71	7	2.27508e-187	2.32064e-47	12.1873	0	1.106707e-321	1.00467e-123	6.84127e-267	0.766482
TCGA-D1-A16S	None	None	78	7	4.05466e-113	10.4495	2.09848e-110	1.27562e-103	4.46562	1.11607e-68	9.72577	7.56645e-59
TCGA-D1-A16V	None	None	53	4	1.95656e-273	2.59226e-210	1.3668e-115	1.03874e-08	2.77515	8.942588e-322	3.14066e-152	0.553184
TCGA-D1-A16X	p.P286R	None	7039	6	518.721	376.805	1.8507e-52	5029.07	3.02771e-50	1.1303e-50	2.60196e-96	187.226
TCGA-D1-A16Y	p.V411L	None	1426	89	20.1403	4.03027e-212	1.30941e-213	1070.6	2.90615e-97	246.874	2.860640e-321	3.71137e-78
TCGA-D1-A174	None	None	999	226	75.1072	35.9301	4.9856e-07	0.306859	6.02439	1.96281	726.657	3.99149e-10
TCGA-D1-A175	None	None	7761	463	220.556	2.09089e-43	2.34252e-102	5.18817	9.67387e-36	3.14241e-35	1483.28	5878.19
TCGA-D1-A176	None	None	654	113	62.6067	56.3627	7.91992e-64	7.68196e-120	1.22602e-85	1.96696e-69	465.145	30.277
TCGA-D1-A177	None	None	795	308	147.238	0.706564	4.42617e-95	2.39652	4.73636	1.14709e-93	721.169	48.3412
TCGA-D1-A179	None	None	67	6	7.4778	4.32738e-179	7.905050e-322	2.22979	3.71052e-198	2.39864	7.16	1.77415
TCGA-D1-A17A	None	None	296	52	54.9708	3.0972e-15	24.254	1.60277	0.15064	39.0284	167.201	5.04425
TCGA-D1-A17B	None	None	383	21	0.000186999	18.2808	9.82822e-130	6.75579	1.37638e-105	5.91794	237.131	3.13392e-163
TCGA-D1-A17C	None	None	66	5	9.0542	1.437731e-321	7.905050e-322	5.2664	1.106707e-321	4.01865e-215	11.1965	9.486060e-322
TCGA-D1-A17D	None	None	596	131	26.3935	27.5289	71.4346	3.2352	3.43728	4.87885e-164	411.742	1.39117e-140
TCGA-D1-A17F	None	None	347	16	58.0193	32.5395	71.6002	2.2765e-242	2.35582e-124	1.31111e-156	90.1561	23.5993
TCGA-D1-A17H	None	None	768	179	88.9855	12.9281	26.472	1.59636	1.06554e-117	1.87942e-46	633.274	68.1981
TCGA-D1-A17K	None	None	94	4	4.49209	10.6717	5.01522e-126	4.47047	2.20571	2.11915	16.8566	1.13956
TCGA-D1-A17L	None	None	81	3	7.97288e-64	1.11527	1.78675	4.76116	5.42544e-27	1.13455e-18	2.09223e-132	9.486060e-322
TCGA-D1-A17M	None	None	567	65	108.078	10.451	2.21029e-133	3.42413	1.44878e-56	4.05058	389.124	4.42695
TCGA-D1-A17N	None	None	39	7	2.24034e-80	9.27401	7.905050e-322	1.64554e-196	1.33956	1.3268e-201	3.1247	1.58633e-304
TCGA-D1-A17Q	p.P286R	None	8913	52	2.64092e-65	179.239	134.62	7525.53	444.513	6.51137e-44	23.2679	235.508
TCGA-D1-A17R	None	None	314	17	38.0168	2.56673	1.80757e-119	4.61888	1.46833e-164	17.6044	251.481	1.80651
TCGA-D1-A17S	None	None	66	8	3.60957	9.63898	1.31527	5.58259e-68	1.026	8.942588e-322	1.80518	0
TCGA-D1-A17T	None	None	98	11	5.25976	2.24265e-19	3.23884e-202	6.68553e-194	2.99898	5.7835e-123	4.05289	1.93918e-298
TCGA-D1-A17U	None	None	591	128	28.5657	13.8212	51.6153	9.8727	1.88083e-186	29.963	488.428	1.77363
TCGA-D1-A1NS	None	p.V489A	339	88	37.9434	11.9756	6.3624	1.12384e-93	4.59723	12.2102	252.295	0.513165
TCGA-D1-A1NU	None	None	97	6	9.82698e-60	9.09668	0.355003	0	1.106707e-321	8.942588e-322	3.79161	11.501
TCGA-D1-A1NW	None	None	80	26	4.22783e-169	8.98094e-201	7.05889e-204	1.49937e-265	3.43361	8.942588e-322	6.57169e-277	14.4024
TCGA-D1-A1NX	None	None	61	8	0.000106611	1.82886e-66	1.53703e-162	2.282583e-321	5.52628	7.40912e-95	1.427850e-321	6.35338
TCGA-D1-A1NY	None	None	593	421	110.922	3.58141e-10	7.98329e-37	7.54047	2.32718e-72	13.7463	490.025	20.7053
TCGA-D1-A1NZ	None	None	841	381	78.3827	44.129	33.378	8.22258	0.0224292	6.64967	553.602	79.3813
TCGA-D1-A1O0	None	None	71	20	5.72313	8.7842e-85	2.62508	0.812498	3.65417e-281	2.68561e-109	11.337	1.75994
TCGA-D1-A1O5	None	None	91	7	8.08478e-112	3.51998	5.96916e-06	1.23148e-108	3.55421	5.9098e-112	3.61844	6.03158e-110
TCGA-D1-A1O7	None	None	442	125	38.0558	16.3393	2.40974e-23	4.84224e-204	4.95489e-207	7.29322e-130	213.573	3.45838e-92
TCGA-D1-A1O8	None	None	78	12	3.60041	1.76113e-116	1.91591e-06	2.64647	1.106707e-321	8.942588e-322	7.84277	0.679669
TCGA-D1-A2G0	None	None	831	585	129.203	1.05926	29.4488	2.28011e-152	4.42247	15.5739	712.225	15.8529
TCGA-D1-A2G5	None	None	259	50	23.2794	35.5225	3.05847e-08	0.884528	4.78274e-08	9.41523	150.496	11.9099
TCGA-D1-A2G6	None	None	114	13	23.0189	1.2903e-169	4.30872e-234	1.08413e-88	1.337e-184	17.4429	15.0593	9.486060e-322
TCGA-D1-A2G7	None	None	64	12	1.665001e-321	1.40101	2.59173	1.80184e-292	1.65315	0.51906	1.427850e-321	9.486060e-322
TCGA-D1-A3DA	None	None	82	11	11.2508	0.107126	2.06366e-173	4.4332	1.106707e-321	1.29365e-88	8.58027	6.83805
TCGA-D1-A3DG	None	None	135	27	6.09692e-141	5.04998	0.00760153	8.04779e-76	0.820795	7.62799	3.74061	8.99069
TCGA-D1-A3DH	None	None	114	33	2.6707e-264	1.583624e-314	4.32555e-265	6.06048	6.27306	9.42371e-120	2.855699e-321	7.56165
TCGA-D1-A3JP	None	None	60	6	1.665001e-321	1.437731e-321	7.905050e-322	4.49301e-274	2.24571	2.27339e-161	1.81191	0.839894
TCGA-D1-A3JQ	None	None	40	13	13.9366	3.63015e-38	2.24012	2.282583e-321	5.38166	9.83397e-264	1.427850e-321	0.760089
TCGA-DF-A2KN	None	p.D316G	5754	396	162.398	1394.58	2854.73	16.3791	24.0675	10.3184	1549.84	42.5431
TCGA-DF-A2KR	None	None	108	32	1.17615e-71	11.9623	11.5097	1.2218	6.16797e-282	4.52081e-296	1.58127e-202	13.9148
TCGA-DF-A2KS	None	None	132	25	13.5332	0.00136658	7.905050e-322	2.282583e-321	2.16698e-64	17.7994	6.81112	10.6492
TCGA-DF-A2KU	p.V411L	p.V368M	14253	85	3951.87	5212.11	118.91	2124.59	485.15	156.929	9.67472	4.49395e-24
TCGA-DF-A2KV	p.A456P	None	1662	12	73.6747	3.03659e-293	1.595832e-321	1569.28	6.75742e-127	4.17189e-13	2.860640e-321	5.22114
TCGA-DF-A2KY	None	None	489	817	4.93194e-27	4.0045e-221	1.595832e-321	4.60774e-161	11.5429	1.86888e-82	450.012	120
TCGA-DF-A2KZ	None	None	632	216	75.1908	28.6327	2.64728	1.05974	15.4367	0.480563	509.573	1.17559e-26
TCGA-DF-A2L0	None	None	47	29	8.12328e-83	0.782271	7.905050e-322	2.282583e-321	0	5.54561	2.6456	5.69353e-269
TCGA-DI-A0WH	None	None	1436	120	132.742	28.1642	4.48327e-60	5.88505e-152	3.70311	39.3728	559.615	750.176
TCGA-DI-A1BU	None	None	10149	803	485.38	2.4656	6.47749e-62	29.3596	24.2098	1.7535e-38	2084.7	7880.36
TCGA-DI-A1BY	None	None	67	4	6.76925e-09	5.85665	3.92682	2.282583e-321	1.106707e-321	8.797e-191	5.87241	3.78098
TCGA-DI-A1C3	None	None	48	3	1.77069e-281	6.3404	7.905050e-322	2.58493e-135	1.106707e-321	1.12569e-23	7.71582	6.96075
TCGA-DI-A1NN	None	None	62	6	3.75165	2.32749e-28	1.87744	1.35882e-203	3.09629	8.942588e-322	4.99045	9.486060e-322
TCGA-DI-A1NO	None	None	276	49	10.4384	42.3053	2.1338	3.43753	3.66223	1.49646e-97	29.198	6.6036
TCGA-DI-A2QT	None	None	25	20	1.665001e-321	2.41995e-105	7.905050e-322	0.325493	8.308	2.46097e-09	3.40104	3.12193
TCGA-DI-A2QU	None	None	75	19	2.57477e-52	5.60998	1.03052e-45	5.92867e-45	2.42871	4.97956e-102	15.6751	1.77599
TCGA-DI-A2QY	None	None	124	22	1.52414	1.07874	17.6317	2.05038	6.9967	7.50577	1.18365e-280	4.652e-246
TCGA-E6-A1LX	p.P286R	None	16809	44	1485.69	134.086	3.30799e-16	12042	1359.87	1082.95	92.8871	232.771
TCGA-E6-A1LZ	None	None	325	11	3.36361e-93	1.69039e-10	8.67228e-184	14.5831	4.47868	1.1141e-95	9.16614	4.33187
TCGA-E6-A1M0	p.S459F	None	2066	25	88.4223	8.14156e-39	8.28802e-95	1964.69	1.72193e-42	1.66659e-93	7.87391	6.75879e-278
TCGA-E6-A2P8	None	None	623	271	53.7491	1.8927e-14	1.34863e-39	0.0823023	2.76225	19.963	542.845	66.4853
TCGA-E6-A2P9	None	None	963	556	176.59	40.1009	1.28859e-50	2.51127e-256	5.20004e-139	18.8451	785.718	6.26689e-21
TCGA-E6-A8L9	None	None	49	NaN	8.07864	2.924e-124	7.05994e-20	2.282583e-321	1.106707e-321	8.942588e-322	8.15334	2.72095e-296
TCGA-EC-A1NJ	None	None	310	86	21.3532	4.20437e-258	2.50294e-78	7.6837	3.47562e-15	7.2206	44.998	176.293
TCGA-EC-A1QX	None	None	771	140	178.652	59.7137	99.9062	3.11406	9.95728e-31	8.49704	447.983	46.794
TCGA-EC-A24G	None	None	1400	163	226.039	2.79009e-76	156.287	0.0150452	9.44431e-32	1.15669e-48	194.601	68.2603
TCGA-EO-A1Y5	None	None	95	6	4.14758	6.2284	8.34986e-89	1.8479	4.95109	3.9137	6.37937e-103	1.31968
TCGA-EO-A1Y7	None	None	61	14	4.52343	1.74474e-21	0.549789	3.25668	1.106707e-321	1.72559	5.08349e-38	2.79897e-239
TCGA-EO-A1Y8	None	None	69	13	7.4249	4.5466e-38	5.03226e-63	4.34748	6.99738	2.58636	4.90078e-36	3.20878e-142
TCGA-EO-A22R	p.V411L	None	16639	122	2067.84	1043.17	9.78997e-24	1404.54	5776.85	4670.57	79.0439	3.86133e-21
TCGA-EO-A22S	None	None	634	675	3.08134e-06	0.317815	9.97575e-10	2.282583e-321	9.48241e-158	23.2988	653.116	5.39765e-32
TCGA-EO-A22T	None	None	1161	222	146.774	89.3625	174.686	4.21943e-33	8.55058	7.9864e-70	679.717	41.6372
TCGA-EO-A22U	p.P286R	None	18933	189	3744.05	1742.96	8.78571e-20	4887.14	2.28925e-66	1.69272e-20	4.69455e-157	1299.77
TCGA-EO-A22X	p.P286R	None	12005	72	177.955	91.3598	92.6228	11330.6	1.33609e-30	84.8138	8.47624	122.585
TCGA-EO-A22Y	None	None	50	17	6.43781e-254	1.57418e-133	7.905050e-322	7.00585e-248	0.539488	3.86662e-83	3.09393	1.00758e-226
TCGA-EO-A2CG	None	None	44	7	3.93484	1.437731e-321	7.905050e-322	2.282583e-321	1.106707e-321	8.942588e-322	5.88776	9.486060e-322
TCGA-EO-A2CH	None	None	48	28	6.11546e-169	1.437731e-321	2.65306	5.74024e-192	2.26978e-171	3.99286	1.427850e-321	4.38039e-19
TCGA-EO-A3AS	None	None	187	23	10.2137	37.594	7.01074	2.282583e-321	1.106707e-321	6.92709	6.2936	1.51661
TCGA-EO-A3AU	None	None	724	374	95.4432	11.7555	9.4081	4.23522e-34	1.21688e-15	5.9241e-48	607.402	4.36674e-111
TCGA-EO-A3AV	p.P286R	None	5343	15	71.5837	106.199	1.26013e-84	5063.49	1.23308e-35	65.3565	6.22623	9.39955e-42
TCGA-EO-A3AY	p.P286R	None	4677	38	2.8722e-77	226.762	3.00526e-94	4275.53	92.3338	5.06122e-29	8.576980e-321	52.8337
TCGA-EO-A3AZ	None	None	1202	177	87.5542	4.31839e-120	4.29164e-155	2.68009	6.37605	1.81957e-06	588.279	8.24806e-09
TCGA-EO-A3B0	p.P286R	None	15063	63	269.056	640.676	3.83482e-61	13200.5	203.244	477.278	11.2727	190.172
TCGA-EO-A3B1	None	None	51	13	1.34202	7.75125e-122	7.10601	2.47959e-66	6.30145	3.89848	1.427850e-321	2.65434e-127
TCGA-EO-A3KW	None	None	50	10	7.0825	9.03347e-129	1.46071e-236	5.14327	0.95517	4.64144	7.01854	3.70785e-261
TCGA-EO-A3KX	None	p.D316N	4108	1189	177.242	956.298	1497.03	5.63515	7.92035e-70	106.424	1603.32	135.989
TCGA-EO-A3L0	None	None	78	10	1.45959e-50	1.437731e-321	7.905050e-322	5.49513	0.288013	4.54487	6.31025	3.16631e-297
TCGA-EY-A1G7	None	None	99	21	4.3331	8.07004	7.905050e-322	2.282583e-321	3.75	1.81156e-158	12.4541	12.4744
TCGA-EY-A1G8	p.P286R	None	3162	44	26.7276	37.7	2.90812e-81	2919.67	5.59116e-58	7.99283e-36	10.7415	50.8099
TCGA-EY-A1GC	None	None	57	21	13.2891	5.68294e-130	8.05067e-58	0	0	8.942588e-322	5.49953	8.05673
TCGA-EY-A1GD	p.V411L	None	1368	25	83.6894	5.64885e-124	8.57387	902.736	2.48103e-130	326.273	6.79162e-143	22.6767
TCGA-EY-A1GE	None	None	41	7	1.84297	6.70339e-275	1.86895e-56	5.0469e-81	1.106707e-321	2.92249	0.601501	1.80429
TCGA-EY-A1GF	None	None	398	340	38.0613	21.2312	3.31244e-17	6.1458	4.32158e-28	0.000992464	310.587	22.6608
TCGA-EY-A1GH	None	None	74	11	1.12904e-38	3.85188e-212	0.729731	2.21738	1.106707e-321	4.71771	7.63566	4.28648e-110
TCGA-EY-A1GI	p.P286R	None	5435	47	154.012	2.22541e-15	35.5386	5190.46	1.29261e-46	1.57006e-48	34.699	0.00248667
TCGA-EY-A1GJ	None	None	55	21	5.70102	9.78015	2.97406	0.597835	4.38353e-71	6.45935e-59	1.427850e-321	9.486060e-322
TCGA-EY-A1GK	None	None	856	461	4.40763e-41	27.9554	45.9663	8.37997	5.2035e-21	19.7217	799.144	86.4035
TCGA-EY-A1GL	None	None	58	9	12.6349	1.437731e-321	7.905050e-322	7.06217	1.106707e-321	1.02639e-273	1.427850e-321	9.486060e-322
TCGA-EY-A1GM	None	None	41	25	7.45041	4.88059e-98	0.908978	5.60605e-92	7.69521e-154	8.03173e-189	1.001471e-320	1.89338e-227
TCGA-EY-A1GO	None	None	373	99	34.6381	26.0013	52.5066	1.036121e-311	5.29088e-134	1.15854e-250	252.326	1.27449e-14
TCGA-EY-A1GP	None	None	43	26	5.49761	2.49029	7.905050e-322	2.35988	3.39568e-206	8.942588e-322	2.95613	9.486060e-322
TCGA-EY-A1GQ	None	None	512	237	31.0272	2.935	6.13541	5.96806e-302	4.44628e-46	27.1626	372.583	82.0813
TCGA-EY-A1GR	None	None	55	25	2.47927	1.437731e-321	9.76641e-159	0.716394	2.62975e-287	9.22663	10.8605	9.486060e-322
TCGA-EY-A1GS	None	None	479	9	1.0905e-63	3.58732e-63	9.40289e-198	1.45015e-294	5.88726	8.942588e-322	12.4095	9.486060e-322
TCGA-EY-A1GT	None	None	81	9	7.28564	7.68085e-193	2.93705e-138	2.282583e-321	1.106707e-321	1.27497e-197	21.9965	4.31172e-29
TCGA-EY-A1GU	None	None	1578	552	281.347	330.221	261.035	2.73387e-178	1.71742e-263	9.00021e-159	704.46	4.22686e-96
TCGA-EY-A1GV	None	None	40	5	2.813	2.68445	1.79953	0	0	4.32369	0.778891	5.77603e-196
TCGA-EY-A1GW	None	None	60	15	12.3579	1.2483e-43	1.5493e-165	0	3.07172	6.14092	9.01925	8.65172e-95
TCGA-EY-A1GX	None	None	92	26	4.69836	8.41227	5.75868e-186	1.6574	1.106707e-321	6.21052e-159	5.37204	3.88331
TCGA-EY-A1H0	None	None	340	518	13.5674	2.87612e-05	1.25717e-105	5.43614e-282	2.26188e-10	2.22529	309.193	10.9053
TCGA-EY-A210	None	None	52	23	0.651679	1.437731e-321	2.55525e-200	4.24097e-221	6.25772	5.15703e-122	7.01405e-200	3.68752
TCGA-EY-A212	None	None	80	6	1.70945	1.56241e-233	1.08064e-33	2.282583e-321	1.106707e-321	6.75559e-198	12.1806	2.19802e-148
TCGA-EY-A215	p.D368Y	p.T473M	6002	505	1178.46	2763.92	1.50171e-08	115.931	2.19349e-15	1.99409e-22	813.131	167.043
TCGA-EY-A2OM	None	None	623	572	69.273	6.67329	5.60759e-57	11.0545	4.4187e-17	12.3774	528.692	1.59835e-70
TCGA-EY-A2ON	None	None	100	15	12.7826	7.38351e-12	8.5161e-62	0.731659	4.5322	2.70095	1.99797e-85	8.51632
TCGA-EY-A2OO	None	None	66	13	0.00064833	4.11148	3.111629e-311	8.1655	1.106707e-321	2.94844e-284	11.2693	4.83271e-127
TCGA-EY-A2OP	None	None	490	296	11.6085	17.4802	12.0036	9.24937e-88	2.72306	10.9515	431.054	17.174
TCGA-EY-A2OQ	None	None	56	16	3.73095e-248	1.70805	4.56919e-283	5.30227e-65	1.106707e-321	4.7316e-78	3.85928	1.30253
TCGA-EY-A3L3	None	None	71	34	5.45286e-24	11.2902	3.54213e-114	1.37672	1.66919e-52	8.942588e-322	8.90125	4.2151e-220
TCGA-EY-A3QX	None	None	67	16	2.43197e-145	5.42707e-270	9.23643e-146	8.44246	0.618625	2.49338e-262	1.25805e-172	2.88111e-44
TCGA-EY-A547	None	None	163	NaN	21.0691	1.65529e-46	8.09596e-99	4.68873e-169	2.94747	9.39652	92.4497	9.85287
TCGA-EY-A548	None	None	587	339	83.5826	2.19821e-147	9.722e-217	1.38134e-224	0.476697	4.97164e-44	521.026	1.1287e-36
TCGA-EY-A549	None	None	1586	433	1.3928e-113	2.880403e-321	1.595832e-321	2.29396	1.71587e-79	1.803340e-321	338.36	0
TCGA-EY-A54A	None	None	144	NaN	1.09837	4.28948e-08	4.47691e-102	4.99599e-253	7.06112	10.093	14.8511	1.30695
TCGA-EY-A5W2	None	None	784	NaN	85.4098	4.36313e-24	36.3532	3.39674e-63	5.53825e-133	1.12883	717.771	52.9129
TCGA-EY-A72D	None	None	60	NaN	9.33348	1.19331e-190	5.02841	2.49458	4.02842	6.98631e-146	5.84167	3.14931e-170
TCGA-FI-A2CY	None	None	48	31	12.8616	6.86876e-84	1.04052e-77	2.23915	2.203533e-321	2.95489	3.31436	1.13261e-35
TCGA-FI-A2D0	p.V411L	p.D316N	8885	300	3605.82	2.20013e-51	1.08683e-10	229.178	3.43422e-58	636.642	350.281	188.73
TCGA-FI-A2D2	None	None	44	3	4.65532	1.437731e-321	0	1.4589e-195	5.20847	1.81388e-241	6.18766e-142	1.52109
TCGA-FI-A2D4	None	None	351	322	44.7707	1.50978e-176	12.7396	2.282583e-321	7.66258	1.08947e-89	274.556	1.79213e-24
TCGA-FI-A2D5	p.V411L	None	19288	68	7101.38	786.732	4.70119e-24	1203.11	1541.97	8265.14	1.7112e-78	2.82501e-11
TCGA-FI-A2D6	None	None	634	655	78.3885	1.8791e-107	2.04225e-62	3.87995e-64	6.08366	7.3082	566.432	36.9123
TCGA-FI-A2EU	None	None	73	10	9.69555	0.826707	10.5242	0	1.106707e-321	1.32985e-191	7.50321	2.00901e-87
TCGA-FI-A2EW	None	None	127	NaN	1.665001e-321	2.75244	7.905050e-322	7.90284	2.18841e-240	1.244626e-317	9.09462	5.45195e-174
TCGA-FI-A2EX	None	None	60	5	2.07533e-272	1.18815e-270	0	6.3918	3.57146	8.942588e-322	6.51696	0
TCGA-FI-A2EY	None	None	120	44	1.64107	5.82311e-10	2.87399	2.282583e-321	9.87855	1.09083e-117	12.301	3.65555
TCGA-FI-A2F4	None	p.E318K	2297	487	92.1853	169.029	1036.27	3.93497e-196	2.53055e-129	2.06886e-50	567.217	557.181
TCGA-FI-A2F8	None	None	97	3	7.21432e-153	1.437731e-321	0	0.818419	4.75883	0.448692	1.427850e-321	6.88621
TCGA-FI-A2F9	None	None	52	18	2.69566e-188	2.86734	4.20423e-243	2.282583e-321	7.24041e-132	2.84783	22.065	0.000892418
TCGA-FI-A3PV	None	None	92	25	3.26101e-92	12.4224	5.8204e-119	3.20718	6.04651e-171	0.740122	3.38741	2.75298e-156
TCGA-FI-A3PX	None	None	101	15	5.57091	1.41146e-85	2.73078e-157	2.73091	4.49534	13.1037	8.19087e-76	5.13173
TCGA-H5-A2HR	None	None	57	23	4.6585e-78	5.46448	2.12742	4.83648	1.17871e-23	2.36395e-164	3.81047	9.486060e-322
TCGA-JU-AAVI	None	None	62	NaN	5.28448	2.12676e-210	4.40258e-174	1.85572e-251	1.106707e-321	4.50272e-259	2.93419	1.35544e-52
TCGA-K6-A3WQ	None	None	50	31	1.28257	1.67298e-118	7.905050e-322	0.65058	6.8665e-132	7.26979	1.427850e-321	1.63759
TCGA-KJ-A3U4	None	None	57	16	2.09368	1.06489	1.97124	2.54096e-156	1.106707e-321	3.73131e-45	1.427850e-321	0
TCGA-KP-A3VZ	None	None	117	29	6.3669e-126	3.22462	10.9476	2.64818	6.45711e-294	3.40573e-167	8.06951	6.86233
TCGA-KP-A3W0	None	None	41	18	3.06728e-149	6.90714e-218	2.62565	0	0	8.942588e-322	6.05597	3.02519
TCGA-KP-A3W1	None	None	56	9	3.42415e-190	7.47544	3.44188e-191	7.65363e-258	1.106707e-321	4.10955	4.92367	6.71796e-100
TCGA-KP-A3W3	None	None	53	15	1.665001e-321	1.437731e-321	9.57457	1.76096	4.45974	6.07687e-240	9.15272e-269	0.00631752
TCGA-KP-A3W4	None	None	51	15	9.07587e-45	2.31781e-222	3.05021	2.4214	6.89425e-14	8.942588e-322	6.58867	9.486060e-322
TCGA-PG-A5BC	None	None	62	21	6.98465e-74	1.99579	4.17868	0.880742	1.106707e-321	8.942588e-322	1.17018e-205	12.7589
TCGA-PG-A6IB	None	None	485	NaN	33.9987	0.511476	45.6985	1.27174e-303	8.03366	7.87031e-24	326.764	14.4296
TCGA-PG-A7D5	None	None	36	NaN	1.41185e-297	0	4.26724	1.96299e-265	1.106707e-321	8.942588e-322	2.4428e-40	1.70589e-41
TCGA-PG-A914	None	None	170	NaN	1.4617e-119	2.52041e-83	1.33529e-184	2.50413	8.15366	8.942588e-322	4.32443	9.486060e-322
TCGA-PG-A915	None	None	91	NaN	2.91127e-70	3.13558e-48	2.45118	2.282583e-321	1.24934e-268	11.1384	11.9966	1.96457e-199
TCGA-PG-A916	None	None	38	NaN	6.19179e-116	4.79925e-170	1.05671e-117	4.17363e-215	2.02018e-215	0.988274	12.947	7.63214e-287
TCGA-PG-A917	None	None	776	NaN	46.7578	80.0646	5.01229e-72	0.0202642	3.69749	1.08927e-80	534.899	27.6877
TCGA-QF-A5YS	p.P286R	None	1926	NaN	49.6247	1.94114e-196	2.6001e-183	1804.37	8.24779e-140	7.63193e-183	10.8847	1.912034e-321
TCGA-QS-A5YQ	p.P286R	None	1158	NaN	8.32504	1.437731e-321	7.905050e-322	1108.74	1.86611e-177	8.0924e-139	1.427850e-321	1.96063e-95
TCGA-QS-A5YR	None	None	282	NaN	8.17616	2.16775	9.35606	1.72677	7.33876e-118	3.17733e-195	208.142	7.30452e-49
TCGA-QS-A744	None	None	70	NaN	1.56149e-31	8.35521	2.01634e-44	2.282583e-321	1.106707e-321	1.69364e-42	2.37497	0.93675
TCGA-QS-A8F1	None	None	79	NaN	6.21287e-283	1.43994e-42	16.423	2.282583e-321	0.0342549	2.75592e-162	6.62275e-183	0.906235
TCGA-SJ-A6ZI	None	None	1800	NaN	551.878	4.86635e-92	310.698	12.6331	3.68596	6.24359	248.622	23.9004
TCGA-SJ-A6ZJ	None	None	75	NaN	1.27098e-91	0	7.905050e-322	8.782e-74	4.75579	8.942588e-322	1.427850e-321	9.46338
TCGA-SL-A6J9	None	None	58	NaN	0.237955	1.4145e-79	12.4821	1.5165e-129	1.106707e-321	2.88214	3.75571	9.76968e-262
TCGA-SL-A6JA	None	None	777	NaN	65.4128	15.7866	1.78053e-46	8.26604	6.63076	8.44519	670.891	7.32328
