# Supplementary material for: Distinct mutational signatures characterize concurrent loss of polymerase proofreading and mismatch repair
Source: Nat Commun. 2018 May 1;9:1746. doi: 10.1038/s41467-018-04002-4 (PMC5931517; doi:10.1038/s41467-018-04002-4)
Supplement: Supplementary file 5 — Supplementary Data 2 [file 41467_2018_4002_MOESM5_ESM.xlsx]

## Sheet: SData2
TCGA Endometrial Samples
	POLE-exo*	POLD1-exo*	POLE/D1-exo*	POLE/D1-WT	Total
MSI-H	13	8	2	137	160
MSI-L	14	0	2	21	37
MSS	22	0	0	191	213
Unclassified	2	0	0	119	121
Total	51	8	4	468	531
Shlien et al. 2015 Samples
	POLE-exo*	POLD1-exo*	Total
bMMRD	7	3	10
TCGA Non-Endometial Samples
	POLE-exo*
LGG	1
PANC	1
STAD	1
Total	3
