# Supplementary material for: Distinct mutational signatures characterize concurrent loss of polymerase proofreading and mismatch repair
Source: Nat Commun. 2018 May 1;9:1746. doi: 10.1038/s41467-018-04002-4 (PMC5931517; doi:10.1038/s41467-018-04002-4)
Supplement: Supplementary file 6 — Supplementary Data 3 [file 41467_2018_4002_MOESM6_ESM.xlsx]

## Sheet: SData3
name	E1	E2	E3	M1	M2	C1	C2	O1	O2	O3	O4	O5
TGAAAA	0.136269	0.00721191	4.94065645841247e-324	0	0.00979757	0	1.37797e-198	0	0	0.0515594	0	4.94065645841247e-324
TGGAAA	0.0393713	1.72149e-286	0.00151108	0.00375472	0.0100331	0.001036	0.00175132	4.94065645841247e-324	0	0.020871	0	0
TGCAAA	0.0146352	0.00394165	0	0.00582808	0.00693216	4.74699e-136	2.66466e-116	0.0104977	0	0.0198576	0	0
TGTAAA	0.0563025	0.00319172	4.94065645841247e-324	2.74267e-18	0.0145755	0	4.94065645841247e-324	0	0	0.00978206	0	0
TGAGAA	0.0409345	0.00786697	0.025072	0.0039202	0	3.56501e-114	0.00556446	0.0165747	0	0.0246485	0	0.0161575
TGGGAA	0.0459367	4.94065645841247e-324	0.00708327	0.0170737	0.00290979	4.94065645841247e-324	0.0208091	4.94065645841247e-324	0	0.0685161	4.94065645841247e-324	0.0368097
TGCGAA	0.00155699	0.00427328	0	0	0.0098119	0	0.00450254	0	0	4.94065645841247e-324	0	0
TGTGAA	0.0380223	0.00361636	0.0801558	4.94065645841247e-324	0.00463149	4.94065645841247e-324	0.019674	0	0.00171275	0.0458382	0	0
TGACAA	0.155299	0	0.0287638	0.0105687	0.00212486	3.05287e-268	4.94065645841247e-324	4.94065645841247e-324	0.00443342	0	0.0110595	0
TGGCAA	0.0650028	4.94065645841247e-324	0.0275895	0	4.94065645841247e-324	4.94065645841247e-324	4.94065645841247e-324	0.0155796	0.0181304	0.00962633	0	2.69094e-293
TGCCAA	0.0626685	0.0090371	0	0.00877766	0.0160408	0	0	0	0.00659909	9.69548e-119	0.00997246	0
TGTCAA	0.138125	0.0105927	1.80904e-202	0.00437936	4.94065645841247e-324	0	0	0.00350358	0	0.034642	0	0
TGATAA	0.46552	0	4.43825e-152	0.00701234	0.0210926	0	1.25594e-102	4.94065645841247e-324	0.00355109	0.0456203	0	0
TGGTAA	0.119237	1.68985e-257	0.020244	0	0.00584931	6.46955e-236	0.00296296	0	0	0.0224155	0	0
TGCTAA	0.0711264	4.94065645841247e-324	1.00322e-281	0.00677259	0	0	0	0	0	0.0425961	0	0
TGTTAA	0.357171	4.94065645841247e-324	1.06578e-212	0.00379736	0.0063537	0	4.94065645841247e-324	4.94065645841247e-324	0	0.0276158	0.0125492	0
TGAAGA	0.127061	0.038198	0	0.0104822	0.0262247	4.94065645841247e-324	6.47189e-285	0.00423334	0.0146733	0.105516	0	4.94065645841247e-324
TGGAGA	0.0669632	0.0286388	0.00843079	0.0307104	0.0180294	1.01375e-213	0.0261464	4.94065645841247e-324	0	0.0811778	0	0
TGCAGA	0.0285271	1.12245e-289	0.001382	0.0125621	0.020586	4.94065645841247e-324	0.0167129	0.000884166	0	0.138196	0	0.0502876
TGTAGA	0.0290954	0.0160602	0.00944045	0.00967039	0.00527759	1.46569e-198	0.0101346	0.0120894	0.00635947	0.0722958	0	0.0191826
TGAGGA	0.0569239	0.00134939	0.0393801	0.0280308	0.00491582	4.94065645841247e-324	0.0495374	4.94065645841247e-324	0	0.0947918	4.94065645841247e-324	0
TGGGGA	0.0360282	0.00883171	0.0524585	0.0169402	3.12109e-234	0.00324612	0.0204785	3.61623e-153	4.94065645841247e-324	0.119101	0	0.0206645
TGCGGA	0	0	0	0.0062816	0	0	0	4.94065645841247e-324	0	0.0101017	0	0
TGTGGA	0.0429162	0.00362524	0.0761924	4.94065645841247e-324	0.00866683	5.33590897508546e-322	0.0682133	4.94065645841247e-324	0	0.085973	0	0
TGACGA	0.190335	0.0231644	0.0921619	0.107223	0.0624229	0.000224513	0.00549216	1.81535e-34	0.0558433	0.0473518	0	9.02147e-68
TGGCGA	0.155481	0.00160316	0.102473	0.0690273	0.0215827	4.94065645841247e-324	0.0228437	0.00536133	0.0310383	0.0125471	0.0138259	0.0843767
TGCCGA	0.0972082	0.015981	0.0359131	0.0924637	0.0962376	4.94065645841247e-324	0.0281423	0.0115451	0.0642667	0.071935	0.0143719	0
TGTCGA	0.205343	0.0084719	0.122825	0.0316374	0.0700404	8.12225e-288	0.00509483	0.0485237	0.0393902	0.0750726	0	0.0221744
TGATGA	0.168648	0.021518	4.94065645841247e-324	0.0170233	0.000422658	0.00637441	0.00940876	0.0032197	4.94065645841247e-324	0.00698999	0	0.0380954
TGGTGA	0.0222704	0.012013	4.94065645841247e-324	1.2402e-276	0.0369899	0.00501354	5.83257e-156	0.0163929	0.0211231	0.00556211	0	0
TGCTGA	0.0328201	8.60294e-224	4.94065645841247e-324	0.00470834	0.0399891	4.94065645841247e-324	0	0.00756348	0	0.0270301	0.0170359	0.0376062
TGTTGA	0.181744	0	9.88131291682493e-324	0.00838234	0.00675189	4.94065645841247e-324	4.94065645841247e-324	4.94065645841247e-324	0	0.0831317	0	0
TGAACA	0.295261	0.0893992	0.0643551	0.0343215	0.0506665	0.0735683	0.0132764	0.015429	7.66513e-221	0.00206517	0	0
TGGACA	0.100868	0.0419395	0.0943326	0.00747841	0.0334761	7.0903e-88	0.0823962	0.0486263	0	0.0156741	8.38086e-277	0
TGCACA	0.156329	0.00792223	0.228236	0.0114363	0.128905	0.040255	0.156381	0.0579257	0	6.63321e-159	0	0.0125972
TGTACA	0.152048	0.0119015	0.142936	5.70358e-157	0.0475929	0.0109003	0.0756827	0.0257883	0	0.00940079	0	0.0208171
TGAGCA	0.119788	0.0362015	0.270093	0.00747327	0.0355317	0.0976891	0.064822	2.20928e-30	4.94065645841247e-324	0.0168231	0	0
TGGGCA	0.081032	0.041579	0.206975	0.00528637	0.0281792	0.0455759	0.0342795	4.94065645841247e-324	0	0.0231114	0	0
TGCGCA	0.0126014	0	0.0309901	0.00169261	0.0404013	0.00203362	0.0215796	4.94065645841247e-324	0	4.94065645841247e-324	0.00722666	0
TGTGCA	0.157803	0.00880517	0.292138	4.94065645841247e-324	0.0134592	0.181161	0.0595017	8.70246e-295	4.94065645841247e-324	1.77403e-145	0	4.94065645841247e-324
TGACCA	0.155171	0.0231231	0.0414655	0.0918624	9.68064e-25	8.65334e-284	0.10148	0.00281658	4.94065645841247e-324	0.0674827	0.0103044	0.016615
TGGCCA	0.071997	9.88131291682493e-324	0.0852041	0.0566485	0.0607427	0.0271044	0.0303998	0.0610844	0.0265519	0.0371939	0.0193625	0
TGCCCA	0.0367588	4.94065645841247e-324	0.0864259	0.0755232	0.0504417	0.00909059	0.0992858	0.0613455	0.0193925	0.00825768	0.0305439	4.94065645841247e-324
TGTCCA	0.0962119	0.0212083	0.0439347	2.396e-110	0.0115544	3.39109e-189	0.124003	0.0758498	0.0370321	0.00716616	4.94065645841247e-324	0.0260503
TGATCA	0.623157	0.168917	0.158817	0.013168	0.0152272	0.0574947	0.029984	6.02924e-15	0	0.0393132	0	4.94065645841247e-324
TGGTCA	0.210106	0.0194791	0.15691	4.94065645841247e-324	4.94065645841247e-324	0.0347442	0.0576053	4.94065645841247e-324	0	0.0439151	0	0.0277439
TGCTCA	0.274533	0.0132649	0.243299	0.00748295	0.00537071	0.0331189	0.0755424	1.15103e-12	4.94065645841247e-324	0.0763049	2.42712e-293	0.0321483
TGTTCA	0.427912	0.0235549	0.240731	1.18676e-247	0.0515889	0.0343892	0.0472511	0.0153757	0.00154043	0.122393	0.0252262	0
TGAATA	1.06294	0.329194	1.68016e-126	0.0158992	0.0143863	0.0134932	0.0956223	8.16133e-59	0	0.034373	0	0
TGGATA	0.342957	0.202734	0.0486327	4.94065645841247e-324	0.00263068	0.00583222	0.044165	4.94065645841247e-324	0	4.94065645841247e-324	0	0
TGCATA	0.215331	0.0397273	0.127149	0.0401892	0.0206243	0.00614858	0.0868773	4.94065645841247e-324	0	4.87294e-12	0.00927504	1.76745e-52
TGTATA	0.406578	0.139266	0.0475878	0.00929841	4.94065645841247e-324	0.00873848	0.0911085	4.94065645841247e-324	5.18947e-258	0	0	0
TGAGTA	0.192176	0.0756289	0.0843273	0.0166316	4.94065645841247e-324	1.27942e-210	0.070467	3.21231e-195	0	0.0586916	0	0.0239328
TGGGTA	0.00709244	0.01632	0.0220366	0.00681167	0.00902121	6.29916e-268	0.0342567	0	0.0235866	0.051144	1.91237e-134	0
TGCGTA	0.00280868	0	0.0047701	0.00364178	0	2.4156e-204	0.0323831	4.94065645841247e-324	0	0.00994897	0	0
TGTGTA	0.116186	0.0383626	0.213051	4.94065645841247e-324	0.00943535	0.0387475	0.160136	5.37817e-296	0	3.77917e-245	0	0.0172341
TGACTA	0.76556	0.136117	0.0770158	4.94065645841247e-324	0.0230828	4.94065645841247e-324	0.053412	4.94065645841247e-324	0.0470925	0.0538276	3.57362e-172	0
TGGCTA	0.330228	0.092767	0.169006	3.02409e-88	0.0181262	0.0110414	0.025621	4.94065645841247e-324	0.0251175	0.0407989	0	0
TGCCTA	0.242715	0.0862229	0.0893912	0.0516735	0	1.98755e-117	0.0939537	0.00600848	0.0198123	0.0858322	0.0173667	0
TGTCTA	0.645364	0.108736	0.104581	0.0242	4.94065645841247e-324	0.00400761	0.0175797	1.02454e-180	0.0188133	0.0557398	0.00449845	0
TGATTA	4.11594	0.264845	2.51292e-122	1.85743e-132	0.0169472	0.0632559	3.09083e-121	4.94065645841247e-324	0.004823	4.94065645841247e-324	0	0.0251686
TGGTTA	0.756679	0.122117	0.143674	0.00525044	0.00779651	2.44677e-69	0.0496041	4.94065645841247e-324	0	0.0393671	4.94065645841247e-324	0
TGCTTA	0.850891	0.099169	0.0471008	0.00155427	4.94065645841247e-324	1.82197e-160	0.0299821	0.0395575	0	0.0421155	4.94065645841247e-324	0.0113142
TGTTTA	3.55217	4.02929e-103	4.81353e-161	4.94065645841247e-324	2.16524e-243	1.61682e-208	8.75898e-215	2.42417e-227	0.00708121	0.0601732	7.35894e-279	0.0118056
TGAAAG	0.0215783	2.01732e-235	0.00354034	0.0107903	1.08089e-08	4.94065645841247e-324	0.0103631	9.88131291682493e-324	0	0.0440795	0	4.94065645841247e-324
TGGAAG	0.00847214	0	0	0	0	0	0	0.00508381	0	0.0318661	0	0
TGCAAG	0.00730402	0	0	0.0086974	0	0	0	0.00329921	0	0.00986781	0	0
TGTAAG	0.012039	0	0.0144353	4.94065645841247e-324	0	3.36274e-93	4.94065645841247e-324	0.00800185	0	1.31067e-167	8.54076e-172	0.0060791
TGAGAG	0.0145242	0.0102993	4.94065645841247e-324	0.00667502	0.00646786	0.00559257	0.00282401	2.39439e-110	0	0.0426302	0	9.88131291682493e-324
TGGGAG	0.00749237	4.94065645841247e-324	0.0235517	0.00386148	0	7.96044e-10	0.0108889	1.50823e-26	0	0.0497945	4.94065645841247e-324	9.71573e-15
TGCGAG	0.00200924	0	0	0	0.00531452	0	0	0	0	0	0	0
TGTGAG	0.0281422	0	0	0.00578441	0	4.94065645841247e-324	0.00347266	5.35442e-295	0	0.0189017	0	0
TGACAG	0.0189713	0.0159969	9.83606e-35	0.0168689	4.94065645841247e-324	4.94065645841247e-324	0.001739	4.94065645841247e-324	0.000848026	0.0164926	0	0
TGGCAG	0.0109987	0	0.016033	0	0.0145506	0	0	0	0	0.0168517	0	0
TGCCAG	0.0147028	0	0	5.64432500627569e-312	0	0	0.00265298	0	0.0061293	0.0290852	0	0
TGTCAG	0.0509514	0.00902906	0.0175906	0.010688	0.00361488	0	0	4.94065645841247e-324	0	0	0	0
TGATAG	0.146749	4.87666e-137	0	8.14996e-284	4.94065645841247e-324	0	7.54591e-71	0.00692101	0	0.0149348	0	0
TGGTAG	0.0178034	0	4.94065645841247e-324	0	0	0	1.15782e-44	0	0	0.0149086	0	0
TGCTAG	0.0148526	0	0	0.00312012	0.0108922	0	0	0	0	0.00859637	0	6.94658e-287
TGTTAG	0.111756	4.94065645841247e-324	0	0	0.00697994	0	4.94065645841247e-324	0	0	0.0308895	0	0
TGAAGG	0.0976467	0.0422989	0.0233248	4.94065645841247e-324	0.0103912	4.94065645841247e-324	0.0151801	4.94065645841247e-324	1.21598e-184	0.0247659	0	0
TGGAGG	0.0475417	0.00839403	0.0270151	5.78919e-267	0	4.94065645841247e-324	0.0643213	4.94065645841247e-324	5.68294e-295	0.0155826	0	5.46261640833257e-316
TGCAGG	0.0388891	0.00696401	0.0133821	0.00317737	0.0241466	4.60722e-211	0.0170197	0.0327781	0	0.0250836	0	0
TGTAGG	0.0338009	0.0120104	0.0188269	3.8907e-243	0.00891903	1.20886e-34	0.019336	0.0125696	0	0.0520145	0	9.88131291682493e-324
TGAGGG	0.030984	0.00975849	0.126172	4.94065645841247e-324	0	3.45952e-82	0.0514148	0.0326261	0	0.000463206	0.0370516	0.0285904
TGGGGG	0.0209802	0.00435566	0.0837764	0.0525441	0.00385199	7.33179e-39	0.0223641	0.0346938	0	0.134133	1.05703e-301	0.0634205
TGCGGG	0.00760679	4.94065645841247e-324	0.0237965	0.0191448	0.0209536	4.94065645841247e-324	0.00705837	1.83924e-225	0	0.0704042	0	0.013718
TGTGGG	0.041382	0.0178124	0.119313	0.00194171	0.0263116	3.02607e-40	0.101754	4.5452e-255	0	0.0770109	0	0.017963
TGACGG	0.178054	0.0509097	0.0437102	0.0995333	0.0187886	9.28256e-236	0.116306	3.54245e-237	4.94065645841247e-324	0.0526874	0.00821719	0
TGGCGG	0.114053	0.0266244	0.073986	0.0508643	0.00864067	0.0208789	0.0726717	0.0633841	0.004014	0.0439148	0	0.0302973
TGCCGG	0.0783405	0.0108192	0.0672766	0.0856002	0.0445254	4.3584e-124	0.0500122	0.0214225	0.0629108	0.12102	4.94065645841247e-324	0
TGTCGG	0.133758	0.0529812	0.0715661	0.0568976	3.989e-68	0.0150791	0.0468496	0.0419408	0.00454553	0.0152447	0.0266408	0.0406036
TGATGG	0.116142	0.032405	0.0112564	0.00885211	0.0251385	4.94065645841247e-324	0.00919699	9.46369e-272	0	0.0249449	0.012446	0.0289957
TGGTGG	0.0287178	0.0163288	4.58621e-121	0.0196335	0.0121265	4.94065645841247e-324	0.0231846	1.04549e-95	0	0.0270293	0	0.0101767
TGCTGG	0.0402738	0	0.0116313	0.00559314	0.0155591	2.25669e-271	0.00162236	0.0130199	0	0.0450131	4.94065645841247e-324	0.0143672
TGTTGG	0.0973842	0.0134143	0.0233434	0.0972837	2.40321e-118	4.74302229502563e-316	0.0180083	1.12819e-36	9.88131291682493e-324	0.0618129	0.00179709	0.0416648
TGAACG	0.0191207	0.00461076	6.40085e-11	0.00743614	0.00466516	0.00851215	0.015617	6.9647e-110	0	0	0.0168194	0
TGGACG	0.0292778	0.00284253	4.94065645841247e-324	0	0.00850931	4.94065645841247e-324	0.010155	4.94065645841247e-324	0	0	0	0
TGCACG	0.0190684	4.94065645841247e-324	0.0363004	0.0266475	0.00416699	4.53282e-75	0.0436431	0.0204641	0	3.39823e-296	0	0
TGTACG	0.0118428	0.00774747	3.55309e-11	0	0.00687808	1.92101e-05	4.94065645841247e-324	0.0120007	0	0	0	0
TGAGCG	0.0196623	9.35822e-297	0.00716354	0	0	0.00771734	0.0273604	0.00632629	4.94065645841247e-324	0	0	0
TGGGCG	0.000564744	0.00740977	0.02292	4.94065645841247e-324	0.0251464	1.96952e-57	0.00901499	3.6149123245634e-317	0	0	0	0
TGCGCG	0.00417597	0.00925031	0	0.0060628	0.0169733	0.00336055	0.00563693	0.00701379	0	0	0	0
TGTGCG	0.0156468	0.00143141	0.0579626	0.00310915	0.00606687	0.0271997	0.00749067	4.94065645841247e-324	0	0.0373006	0.00619362	0
TGACCG	0.0161425	0	0.0167422	0.0100895	0.00470814	4.94065645841247e-324	0.0249615	0.0135893	0.00050485	0.010208	4.94065645841247e-324	4.94065645841247e-324
TGGCCG	0.0148377	0	0.0136049	0.0354406	0.00690735	0.00757876	0.000799969	0.0119014	0	0.0314645	0	0
TGCCCG	0.0172421	0	0.0509197	0.0344418	0.0152321	1.74413e-58	0.0177663	0.0299178	0	0.0316177	0	0
TGTCCG	0.0279359	0.0114055	4.94065645841247e-324	0.0353987	0.00364477	4.94065645841247e-324	0.0307348	0.000554557	4.94065645841247e-324	0	0	0
TGATCG	0.088471	0.019968	0.082126	0	0.00576853	4.94065645841247e-324	0	0.00709935	0	0.0484117	4.94065645841247e-324	0
TGGTCG	0.0238639	0.004962	0.0435254	0.00339563	4.94065645841247e-324	2.47419e-284	0.00509328	1.18894e-36	0	0	0	0
TGCTCG	0.0498667	0.00531451	0.0637552	0.00517213	0	6.18254e-34	0.0339837	0.0231101	0	0.0131275	0	0
TGTTCG	0.054983	0.0172825	1.22288e-61	0	4.94065645841247e-324	0.00131429	0.0100602	9.88131291682493e-324	0	0	0	0
TGAATG	0.561251	0.174685	0.169033	0.00623803	0.0174932	2.64982e-117	0.172523	1.74981e-236	0	0.0173668	0	0.0156968
TGGATG	0.28703	0.0673585	0.111125	0.0212616	0.00749477	6.1575e-109	0.119075	0.0354732	0	4.94065645841247e-324	0	0
TGCATG	0.220685	0.0377638	0.137532	0.0165147	1.35932e-170	0.0152106	0.195762	0.049328	4.15958773305609e-316	0.0435685	0	0.0259459
TGTATG	0.262362	0.052054	0.0619438	0.000520341	0	0.045362	0.136174	0.0523642	0	0.023521	0	0.0136076
TGAGTG	0.191509	0.0404384	0.181779	0.017688	0.0275823	2.50894e-28	0.146622	0.0235681	0.00745727	0.0170227	4.94065645841247e-324	0.00356969
TGGGTG	0.016923	0	0.062367	0.0348686	3.34391e-121	4.94065645841247e-324	0.0734533	0.0141895	1.97626258336499e-323	0.011146	0	0.0431728
TGCGTG	0.0176717	0.00362704	0.0640541	4.94065645841247e-324	0.016692	0.0190798	0.0505399	9.88131291682493e-324	0	0	0	0
TGTGTG	0.175618	0.00897094	0.293688	0	4.94065645841247e-324	0.108387	0.193962	0.035813	0	8.30475e-199	0	0.0165996
TGACTG	0.578714	0.254137	0.269021	0.0608828	0.0545802	0.0324735	0.130148	6.05688e-211	0.00481497	8.98232e-16	0.024523	0
TGGCTG	0.339584	0.0522076	0.272018	0.0561007	0.0190705	6.74474e-170	0.158564	0.0135104	0	0.0474157	0.0114885	0
TGCCTG	0.258864	0.00358772	0.259229	0.0668594	0.0805174	2.31353e-167	0.211772	0.112134	0.00933152	1.41198e-05	0.0245018	0.00548818
TGTCTG	0.490365	0.128634	0.332311	0.0742805	0.00257386	0.0415471	0.20814	0.00395357	0.00978126	0.037671	1.02958e-197	5.06442e-181
TGATTG	2.57774	0.507554	0.38295	5.24242e-285	0.0136162	3.83899e-09	0.172736	0.0904869	0	0.00133035	0	0.00264583
TGGTTG	0.730629	0.0947215	0.412369	1.77393e-127	0.0152805	0.00630511	0.146442	6.51589e-172	0.00754083	4.10276e-28	0	0
TGCTTG	0.728359	0.165052	0.267967	0.011929	0.0585196	2.79966e-06	0.18624	0.110031	0	0.0201725	0	0
TGTTTG	2.14585	0.295412	0.261921	0.0131453	0.0062538	2.33543e-106	0.048813	2.61893e-69	0	0.0472989	0	0
TGAAAC	0.0989276	0	0.00196392	4.94065645841247e-324	0.0184734	0	0.00107368	0	0	0.0522287	0	0.0213466
TGGAAC	0.0168491	0.00512191	0.0116969	2.97945e-35	0.0299224	5.52276e-107	0.00937109	0	0	0	0	0
TGCAAC	0.00256121	0.00671481	0	0.010295	0.0253428	8.53232e-160	0.00610599	0.00179284	0.00513197	4.94065645841247e-324	0	0
TGTAAC	0.0236128	0	0	0.0035039	0	0	0	4.94065645841247e-324	0	0.0259634	0	0
TGAGAC	0.0120588	0.0174408	0.0338784	0.0238544	0.0154305	2.22484e-25	0.00402942	4.94065645841247e-324	0	0.0147563	0	0
TGGGAC	0.0168379	0.00400426	0.0277349	0.0140872	0.0188289	4.94065645841247e-324	0.00685027	0	0	0.0309035	0.0183734	4.94065645841247e-324
TGCGAC	0.00413386	0	0	0.00552662	0	0	0	0	0	0	0	0.0476267
TGTGAC	0.0158302	0.00949191	0.0555213	4.94065645841247e-324	0.011055	6.56675e-56	4.94065645841247e-324	0.0158435	0	0.00294109	0	4.94065645841247e-324
TGACAC	0.0874778	0.000962895	0.0346601	0.0199919	0.0098871	4.94065645841247e-324	4.94065645841247e-324	4.94065645841247e-324	0	0.0140621	0	0
TGGCAC	0.0319141	0.0267356	4.94065645841247e-324	0.00970782	0.0108798	0	0.00295722	4.94065645841247e-324	0.00652477	0	0	4.94065645841247e-324
TGCCAC	0.0324207	0.00813735	0.00853868	0.00548539	0	4.94065645841247e-324	0	0.0037852	0	0.0153457	2.35942e-95	0
TGTCAC	0.0867966	2.15347e-66	0.0529548	3.74636e-33	0.0173737	0	4.94065645841247e-324	0	0	0.000479105	4.94065645841247e-324	4.94065645841247e-324
TGATAC	0.244087	2.184121512762e-313	0.0150432	0.00863689	0.00635887	4.94065645841247e-324	4.94065645841247e-324	1.03516e-214	0	0.0403566	4.94065645841247e-324	0
TGGTAC	0.0423353	0.00115636	0	0	0	0	0	9.88131291682493e-324	0	0.00883216	0	0
TGCTAC	0.0330148	0	0	0.0143049	0.0100152	0.00017814	4.16682e-245	1.9622e-53	0.00261425	0.00906438	0.0105317	0
TGTTAC	0.180751	0	4.89018e-211	0.0022441	0.0247959	0	0	1.03381e-268	0	0.0276324	4.94065645841247e-324	0
TGAAGC	0.0297097	0.0101918	0.0206286	4.94065645841247e-324	0.011518	4.94065645841247e-324	0.0154892	0.0187888	0	0.0159525	0	0
TGGAGC	0.0269283	0.0116155	1.27246e-41	0	0	4.94065645841247e-324	0.0162887	0	0	0.0260144	0	0
TGCAGC	0.00955972	5.1653e-151	0.00559476	0.00356213	0.021485	4.94065645841247e-324	6.57719e-187	0.0243133	0	0.0228495	0.0130756	0.00978133
TGTAGC	0.0130575	0	0.0106992	0	4.94065645841247e-324	4.94065645841247e-324	0.0148096	4.94065645841247e-324	0	0.0306486	0	0.0138567
TGAGGC	0.00503549	0.00678819	0.0262333	4.94065645841247e-324	0	0.0079014	0.0212122	0.000471438	0	0.0352305	0	0
TGGGGC	0.0176524	0	0.034664	0.0234737	0.0105075	4.94065645841247e-324	0.00852884	4.94065645841247e-324	0	0.0812452	0	0.0331331
TGCGGC	0	0	0.0185504	0.0046571	0.00832598	0	0	4.94065645841247e-324	0	0.0127092	0	0
TGTGGC	0.0262918	0	0.0415011	6.44063e-24	0.0231358	0.00704611	0.0534102	1.94004e-22	0	0.0582573	0.028911	0
TGACGC	0.0547506	4.39734e-11	0.118184	0.0172123	0.0173702	1.76612e-45	0.00145084	0.0159976	0.00689467	0.140743	0.0155477	0.0299611
TGGCGC	0.0416668	0	0.0551934	0.0595843	0.0118318	8.47022e-66	0.0193978	0.0403088	0.0182083	0.0668234	0.0138866	0.00670285
TGCCGC	0.0222329	4.94065645841247e-324	0.0676933	0.0847462	0.0332614	3.16674e-51	1.9565e-198	0.0255672	0.0123945	0.11124	0	0.00514097
TGTCGC	0.0583852	0.00979077	0.0781714	0.0322001	0.0258841	0.0057142	4.94065645841247e-324	0.0116627	7.76693e-153	0.110089	0.0283491	0
TGATGC	0.0460936	4.94065645841247e-324	0.0395389	1.45577e-294	0.00521145	0	4.94065645841247e-324	4.94065645841247e-324	0.00642573	0.0829263	0	0.0196321
TGGTGC	4.94065645841247e-324	4.94065645841247e-324	0.0236858	0.0112387	0.0128136	0	0	4.94065645841247e-324	0	0.014427	0	0
TGCTGC	0.00789545	0	0.0139824	0	0.0148906	4.94065645841247e-324	0.00249754	0.00530443	0.00756402	0.0521393	0.0149972	0
TGTTGC	0.0439637	0.00926496	4.4085e-174	4.48108e-223	0	0	0.00265909	0.0244363	0	0.0493776	0.02649	0
TGAACC	0.11852	0.0233451	0.0611615	0.00343333	0.00522508	0.0318722	0.0147564	5.14484e-200	4.94065645841247e-324	0.0485511	0	0
TGGACC	0.0755073	1.83297e-62	0.0652803	0.00243195	0.0271415	7.48589e-292	0.0424697	0.0063033	5.91024e-279	0	0	0
TGCACC	0.0325138	4.94065645841247e-324	0.0457498	1.42177e-14	0.0518766	0.0184774	0.0206186	0.054876	0	0.00866465	6.79606e-130	0.0165719
TGTACC	0.0426523	0.023208	0.0544924	6.64316e-19	0.0113655	6.54151e-126	0.0292811	0.0169691	3.64668e-290	0.00749032	0	0
TGAGCC	0.0447703	0.0422211	0.0680349	0.00867762	0.0187731	2.52649e-06	0.0399735	0.0224569	0	0.0303794	0.0213093	0
TGGGCC	0.0220589	4.94065645841247e-324	0.0333697	0.0011367	0.0333923	0.0236546	0.0161725	0.00762111	0.00880005	0.0466229	0	0.0219601
TGCGCC	0.00925055	0	0.0268943	1.19125e-15	0.0242819	2.288354139204e-313	0.0125435	2.34829401468344e-320	0	0.00897246	4.94065645841247e-324	0
TGTGCC	0.0584547	0.0127575	0.219542	0.005106	0.0255393	0.0896224	0.00686525	4.60243e-11	0	0.0265495	0	0
TGACCC	0.0445567	0	0.0525738	0.0295985	0.0075336	4.94065645841247e-324	0.0406827	0.0315716	0.00767052	0.0262441	0	0
TGGCCC	0.0277724	0	0.0740795	0.0503874	0.0199619	6.04018e-141	0.0358917	0.0310182	0.00567788	0.112713	4.94065645841247e-324	0.0162252
TGCCCC	0.0181609	0	0.0806285	0.0553612	0.0455055	1.20848e-214	0.0563185	0.0280639	0.0175572	0.0480201	4.15877e-88	3.45814e-229
TGTCCC	0.0456839	0.0268485	0.0658541	0.0212665	0.0503392	1.13817e-30	0.0669061	0.0311712	1.01149e-98	0.0642335	0	4.94065645841247e-324
TGATCC	0.216398	0.00812022	0.222307	0.00154589	0.0133488	4.94065645841247e-324	0.0209907	8.39152e-120	0	0.0351269	0	0.0120109
TGGTCC	0.0764155	0.00621342	0.0642964	0.00853263	0.0170133	4.11449e-72	0.0380424	0.0347667	4.94065645841247e-324	4.94065645841247e-324	0	0
TGCTCC	0.0933613	9.35315e-40	0.11698	8.32411e-146	0.0267144	4.28571e-199	0.045561	0.0560319	0	0.0174864	0	0
TGTTCC	0.202926	0.0388643	0.0491172	0	0.00862438	3.63824e-271	0.0392089	0.0186628	0	0.0678244	6.94055e-210	0
TGAATC	0.686639	0.259687	0.247603	0.0141805	0.0136769	0.0542235	0.207278	0.0248038	0.000761992	1.46185e-251	0	0
TGGATC	0.298543	0.0699711	0.274057	0.00208536	0.0106386	0.0206208	0.142667	9.12398e-67	4.94065645841247e-324	4.94065645841247e-324	0	0
TGCATC	0.172513	0.00254727	0.18758	0.00879697	0.0314465	0.0233218	0.153382	4.11647e-64	8.38945e-18	0.0376153	0	7.48518e-280
TGTATC	0.297228	0.063354	0.158224	0	0.0110685	0.0398199	0.128878	7.89248e-279	0	0.0290712	0.00950595	0
TGAGTC	0.197388	0.0259727	0.236647	0.019155	8.87371e-129	7.53937e-25	0.212665	0.00804154	0	4.94065645841247e-324	0	0.0207796
TGGGTC	0.0197466	0.011936	0.0919763	0.0112321	0.0232196	8.99191e-169	0.0493733	0.00200372	4.78874e-128	0.0524911	0	0.0488606
TGCGTC	0.0131031	4.94065645841247e-324	0.0619376	0	0.00837294	5.65573e-166	0.0350215	1.48219693752374e-323	0	0	0	0.0155988
TGTGTC	0.171449	0.00441288	0.397308	4.94065645841247e-324	4.94065645841247e-324	0.038868	0.187078	0.0363904	0.00342715	3.10352e-21	1.27946e-137	0.0358797
TGACTC	0.651133	0.168499	0.727199	0.0219159	0.0300462	0.103328	0.267971	2.23187e-129	0.0386672	0.022473	4.94065645841247e-324	0.0169009
TGGCTC	0.406692	0.0674757	0.748078	0.0698965	0.0497531	1.56713e-38	0.198427	0.0585909	0.0348113	0.00446899	0.00709031	4.94065645841247e-324
TGCCTC	0.245887	0.0892098	0.439245	0.0893741	0.075073	0.0371226	0.212507	0.0368801	0.0637641	2.15805e-87	0	3.39149e-140
TGTCTC	0.725881	0.195136	0.790627	0.0998902	0.0488488	0.0405929	0.347292	0.0225293	0.0493861	0.0357378	4.94065645841247e-324	0
TGATTC	2.59986	0.335043	0.66458	4.94065645841247e-324	0	3.54629e-57	0.161902	0.017899	0	0	0	0.0311133
TGGTTC	0.653132	0.122891	0.575863	3.11088e-188	0.0163168	0.0229132	0.0994195	4.94065645841247e-324	0.0059997	4.94065645841247e-324	0	0
TGCTTC	0.591337	0.117565	0.397733	1.88158e-160	4.32023e-150	7.07929e-63	0.102561	0.0775555	0.00917176	0.0461843	0.015721	0.0177987
TGTTTC	2.37515	0.393323	0.294825	4.94065645841247e-324	0.00192598	0.0347001	9.4621e-112	3.95212e-147	0	0.122717	0	0.0305272
TGAAAT	0.129976	0	4.94065645841247e-324	0.0109852	0.0137181	0	0.00186597	0	0	4.94065645841247e-324	0	0.012643
TGGAAT	0.0517631	0.0272381	6.87909e-76	0	0.0167802	4.47371e-288	0.00291058	0	0	1.25198e-145	0.0172402	0
TGCAAT	0.0223894	3.53338e-230	4.94065645841247e-324	0	0.0179052	0.00349784	0.00753956	0.00562706	4.94065645841247e-324	0	0	0
TGTAAT	0.0428052	0.00319082	0.0631583	0.010084	0.0070216	1.41118e-216	1.49249e-304	4.94065645841247e-324	4.94065645841247e-324	0	0	0
TGAGAT	0.0160222	0.0282945	0.0107505	0	0	0.0122722	2.67526e-55	0	0	0.0247642	0	0
TGGGAT	0.0224864	0.0099203	0.00564969	0	0	3.63157e-307	0.00423375	0	0	0.0423788	0	0.0149506
TGCGAT	0	0	0.0135511	0	0.00825394	0	0	0	0	0.0155835	0	0
TGTGAT	0.0272268	4.94065645841247e-324	0.0501561	0.00513914	0.0135501	1.84207e-52	0.00130317	0.0074283	0	0.0100778	0	0
TGACAT	0.107289	0.00691302	0.0752469	0.00336532	6.25727e-136	4.94065645841247e-324	4.94065645841247e-324	0.0117772	0.0137117	0.0490283	0	0
TGGCAT	0.0286469	0.00976585	0.0238112	0.00546597	0	0.00965063	4.94065645841247e-324	4.27057e-86	0	0.00881851	0	0
TGCCAT	0.0303301	4.94065645841247e-324	0.0121919	0.00859437	0.0182106	0.00225898	2.37249e-260	0.00799503	0.0165938	0.0226701	0	0
TGTCAT	0.0863944	4.94065645841247e-324	0.0610405	0.00283275	4.94065645841247e-324	0	4.94065645841247e-324	0	0.00800905	0	0	0
TGATAT	0.468686	4.05125e-281	0.0548128	0	0.0144269	0	2.10426e-244	4.94065645841247e-324	0	0.0293764	0	0
TGGTAT	0.1027	0	0.021914	0	0	4.94065645841247e-324	0	4.94065645841247e-324	0	0	0	0
TGCTAT	0.0675754	0	0.0177286	0.00420664	0.00568869	0	4.94065645841247e-324	0	0.0093285	0	0	0.0166043
TGTTAT	0.389304	4.94065645841247e-324	0.00498904	0	0.00661009	0	4.94065645841247e-324	0	0	0.0379874	4.94065645841247e-324	0
TGAAGT	0.109659	0.0170004	0.0755546	0.00600106	4.8961e-25	0.0221553	0.0545355	0.0131844	0	0.0139483	0	1.38058e-88
TGGAGT	0.047923	0.0295268	0.0472616	0.00105162	0.0123398	4.31406e-221	0.0302764	0.00989506	0	0.0392188	4.94065645841247e-324	0
TGCAGT	0.00824074	4.94065645841247e-324	0.0415846	0.0135093	0.0166323	2.49714e-16	0.049542	4.94065645841247e-324	1.03783e-176	0.0378858	0	0
TGTAGT	0.0466701	0.00618606	0.02735	0	6.85095e-248	0.000497249	0.0112872	0.0277946	0	5.56697e-183	0	0.0200152
TGAGGT	0.0280821	0.0120214	0.0856691	0.00282358	0.0131736	4.94065645841247e-324	0.0348722	9.6507e-221	0.00736284	0.0342091	0	0
TGGGGT	0.00874475	0.00425589	4.94065645841247e-324	0.0208893	0	1.51743e-254	0.0196042	0	0	0.0398285	0.0127454	0.0194236
TGCGGT	4.94065645841247e-324	0	0.0301302	1.21235e-172	0.00583436	4.94065645841247e-324	0.000442684	0.0154316	0	0.00630324	0	0
TGTGGT	0.0300696	0.00285649	0.13892	0.0065815	0.0179852	0.0133799	0.0396975	4.94065645841247e-324	1.97007e-259	4.94065645841247e-324	0.0264408	0
TGACGT	0.143036	0.069153	0.0708328	0.0952822	0.0491624	0.00785759	0.0465466	6.79107e-67	0.0468293	0.0428408	0	0
TGGCGT	0.048281	0.033686	0.117138	0.110408	0.0451147	6.48099e-168	0.0230513	0.0135864	1.02414e-241	0.013759	0	1.53175e-211
TGCCGT	0.0567091	0.0144733	0.054153	0.0863288	0.10755	4.2407e-164	0.0250018	0.00109388	0.0208839	0.0832376	0.0143807	0.00250449
TGTCGT	0.115998	0.0323306	0.198821	0.0477473	0.0120973	0.0104604	0.0574917	3.12731e-67	0.042854	4.94065645841247e-324	0.0119071	0.00877575
TGATGT	0.146787	0.0200927	0.024907	0.00730442	4.94065645841247e-324	0.00973608	0.0577061	8.42314e-292	0	0.0320227	0	0.0150078
TGGTGT	0.0317148	0.00295654	0.025827	0.00924238	0	4.94065645841247e-324	0.0082449	4.28013e-255	0	0.0481185	0	0
TGCTGT	0.0436804	4.94065645841247e-324	0.0507845	4.94065645841247e-324	0.000267081	4.94065645841247e-324	4.94065645841247e-324	0.00587836	0.012504	0.0719841	0	4.94065645841247e-324
TGTTGT	0.138647	0.0271733	0.0247528	0.0127092	4.94065645841247e-324	4.94065645841247e-324	0.0177584	0.00337355	0	0.0703956	0.0134302	0.0194663
TGAACT	0.243345	0.0152993	0.136331	0.00789252	0.00326624	0.0394621	0.0266282	0.00182079	0	0.00416449	0	0
TGGACT	0.0976596	0.0182173	0.0709609	0.00726055	0.0174291	2.68352e-276	0.0597675	0.0344259	0	0.0271123	0	0.0130906
TGCACT	0.133508	0.00210192	0.0566267	0.0130717	0.034151	0.0135969	0.137097	9.41561e-153	0	0.0486322	0.013921	0
TGTACT	0.159041	0.0196828	0.00743887	0	0.0181658	2.68469e-30	0.112712	4.94065645841247e-324	0	0	0	0
TGAGCT	0.113355	0.0121206	0.119162	2.11857e-196	0.021526	0.0412474	0.00383734	0.0035703	0.0018991	0.0525625	0	0
TGGGCT	0.0542827	9.95569e-270	0.135904	0.00691164	1.24404e-72	0.0461725	5.04811e-93	0.000140912	0.00319755	0.0688353	0	0.0100857
TGCGCT	0.00443139	4.94065645841247e-324	0.0501261	0.00303634	1.96821e-246	3.33768e-113	0.00843897	0.0182485	0	0	0	0
TGTGCT	0.0893759	0.0139503	0.238174	1.95083e-100	0.00459812	0.0985845	0.042523	4.4987e-188	0	0.0429386	4.94065645841247e-324	4.94065645841247e-324
TGACCT	0.0857427	9.88131291682493e-324	0.03036	0.0417876	0.0230979	1.52804e-138	0.0536558	0.0253819	0.012413	0.0209433	0	0
TGGCCT	0.046767	0	0.122011	0.0489452	0.0323085	4.94065645841247e-324	0.111604	0.0376144	2.97576e-295	0.0258336	0	0.0120261
TGCCCT	0.0424573	0	0.0932813	0.0430472	0.021419	0.00710214	0.0452557	0.0340646	0.0284606	0.0621781	0.0174226	4.94065645841247e-324
TGTCCT	0.128351	0.0140946	0.0400719	0.0086778	0.024017	0.0159833	0.0734513	0.100801	0.0172447	4.94065645841247e-324	0.0119516	0
TGATCT	0.469019	0.115006	0.225237	0.00178255	4.94065645841247e-324	1.19526e-17	0.13486	6.16729e-28	0	0.00795898	0.0140432	0
TGGTCT	0.139809	0.00304164	0.212922	0	0.0164321	6.01362e-137	0.0886068	1.94658e-215	0	0.0183606	0.0245735	0.0167227
TGCTCT	0.216909	0.0211755	0.244201	0.0196249	0.0070305	2.62377e-91	0.0682142	8.82999e-13	0.00688954	0.0553662	0	0
TGTTCT	0.556527	0.0686221	0.242625	0.00649647	4.94065645841247e-324	1.19414e-65	0.0676289	0.0215437	0	4.94065645841247e-324	0.0377928	0.0143176
TGAATT	0.863606	0.260062	0.211605	8.87402e-43	0.000988557	0.0699919	0.141853	0.0131882	1.92847e-262	0.0082717	0.00429136	4.94065645841247e-324
TGGATT	0.538886	0.153849	0.226854	0	0.00762227	0.0163658	0.167339	4.94065645841247e-324	0	0.0431597	0.0143292	0
TGCATT	0.266677	0.0520222	0.200206	2.60641e-271	0.013218	0.0357713	0.284902	5.85573e-179	0.0412828	0.0227656	4.94065645841247e-324	0.0163161
TGTATT	0.506541	0.0538544	0.21847	4.94065645841247e-324	8.21738e-112	0.0524409	0.239628	0.0221801	0	0.055511	0	4.42007e-235
TGAGTT	0.171603	0.0276342	0.231781	0.0214776	0.05076	0.0305862	0.139815	0.00836198	0.0102166	0.0571434	0	0.0134511
TGGGTT	0.00743155	0.0209621	0.0948392	0.204966	0.0496161	0.0354661	0.0161654	2.42978e-155	0.348881	0.0341978	0	0.0791595
TGCGTT	0.0112771	0	0.0385021	0.0087336	0.0177106	2.35821e-26	0.0370132	1.40401e-234	3.32943e-247	0.0384314	0	4.94065645841247e-324
TGTGTT	0.105577	0.00997307	0.381456	0.0184556	0.0815854	0.067609	0.136317	5.61709e-236	0.0354975	0.0380449	0.0128929	0.00973589
TGACTT	0.803328	0.174977	0.659692	0.0481962	0.00227576	0.0615372	0.21857	0.0505961	0.0392736	0.0943023	0	0
TGGCTT	0.433413	0.155903	0.537949	0.0626699	4.94065645841247e-324	0.0472197	0.198828	0.00346635	0.0661084	0	0	0
TGCCTT	0.263194	0.0604936	0.335718	0.0435358	0.0118824	2.60969e-136	0.225597	0.0284287	0.0939798	0.00148197	0.0156923	0.010737
TGTCTT	0.699574	0.168215	0.681447	5.77758e-119	0.0347893	0.0334481	0.247503	0.0548281	0.0720727	0.0655857	1.57369e-96	0
TGATTT	4.64043	0.385522	1.04881	2.06973e-206	0.00451046	0.0556818	0.107018	1.14888e-29	0.0204791	0	0	0
TGGTTT	1.13709	0.113152	0.859169	4.94065645841247e-324	0.0199574	1.4139e-15	0.208281	9.88131291682493e-324	0	2.3774e-60	4.94065645841247e-324	0
TGCTTT	0.856606	0.139622	0.507114	0.0266664	0.00874413	0.0366079	0.0978778	1.33364e-49	4.63897e-45	0.0623541	0	0.0377136
TGTTTT	3.29704	0.316935	0.611152	3.49614e-142	0.00334726	1.01331e-268	0.0025641	0.0102376	0.0252144	4.94065645841247e-324	0	0
TCAAAA	0.167675	4.94065645841247e-324	0.290599	0.0880079	0.211006	0.0381249	0.144143	0.0719692	0.0321432	0.019655	3.72006e-223	0.0203249
TCGAAA	0.110688	0.00398476	0.152052	0.0106101	0.232673	0.0512404	0.113788	0.023146	0.03512	0.0307095	2.35877e-239	6.57753e-208
TCCAAA	0.0729791	0.00164899	0.312353	0.207601	0.275627	0.0177907	0.0314739	0.145212	0.104558	1.70482e-65	0	4.94065645841247e-324
TCTAAA	0.0973776	4.94065645841247e-324	0.0797959	0.0675723	0.190451	0.0617615	0.0224994	2.14247e-69	0.000626619	0.100751	0.026384	4.94065645841247e-324
TCAGAA	0.102267	0.0282981	0.355967	0.0800896	0.693629	0.11983	0.185005	0.0282529	0.115858	4.94065645841247e-324	0	4.94065645841247e-324
TCGGAA	0.247168	0.0195613	0.616036	0.278289	1.07116	0.43471	0.0731668	0.103359	0.0904833	0.0572313	0	4.94065645841247e-324
TCCGAA	0.059982	4.94065645841247e-324	0.0945715	0.021007	0.214021	0.0517765	0.0279087	0.0145186	0.0396335	0.0215435	0	0
TCTGAA	0.348164	4.05704e-09	0.921062	7.54205e-107	0.78413	0.583001	0.21233	0.0584017	0.037695	6.08312e-148	0	4.94065645841247e-324
TCACAA	0.0104015	4.94065645841247e-324	0.0317749	0.0977472	0.202115	0.0259846	0.0313629	0.0203717	0.0653573	0.0205122	0.00561126	0.0178471
TCGCAA	0.0250273	0.00402918	0.00926065	0.0429898	0.155564	0.0482137	0.00432763	0.0104327	0.0922496	0.0321447	0	0.0270391
TCCCAA	0.0242131	0	0.0213294	0.201802	0.169813	0.0261622	0.016997	1.19915e-174	0.150257	7.68897e-238	1.18298e-222	1.49505e-56
TCTCAA	0.0287307	4.94065645841247e-324	0.0121963	0.0865352	0.179125	0.0454487	0.00441017	5.01972e-242	0.0997613	0.0601466	0.017294	0
TCATAA	0.176685	0.000863151	0.135593	0.104358	0.313838	0.112268	0.0609578	0.0245129	0.0434924	0.00709075	0	0
TCGTAA	0.0657516	4.94065645841247e-324	0.0528306	0.0208503	0.214184	0.0380573	0.0195079	0.0549174	0.0140665	0	0	0
TCCTAA	0.0505851	0	0.082555	0.09692	0.142077	0.0138709	0.099594	0.0150022	0.0621874	4.94065645841247e-324	0	0
TCTTAA	0.162626	0.0694258	0.0326474	0.0664096	0.438051	0.0634152	0.0173251	0.0458603	0.0205329	4.94065645841247e-324	4.94065645841247e-324	4.94065645841247e-324
TCAAGA	0.185692	8.01589e-66	0.263981	0.770976	0.529334	0.0377408	0.147204	0.183113	0.567057	1.86431e-280	0.0224432	0
TCGAGA	0.169209	4.94065645841247e-324	0.318594	0.527101	0.882515	0.156313	0.188967	0.0908856	0.748346	0.00978455	0	5.4053e-281
TCCAGA	0.0987161	5.1391e-273	0.27942	1.52408	0.83118	0.0200981	0.191786	1.27048e-13	1.11676	1.79024e-278	0.0154854	0
TCTAGA	0.0953426	0.00727978	0.053516	0.401556	0.340981	0.0400819	0.119001	0.0285135	0.208566	0.0477236	0	4.94065645841247e-324
TCAGGA	0.0855322	1.96985e-249	0.438658	0.539676	1.08402	0.116137	0.222144	0.0845775	0.402396	4.94065645841247e-324	0.00740511	0
TCGGGA	0.161331	1.60059e-160	1.01581	0.477283	1.78239	0.229953	0.236638	0.0275604	0.745496	0.0180434	0	4.94065645841247e-324
TCCGGA	0.0340558	4.94065645841247e-324	0.131829	0.146508	0.297471	0.0906568	0.0306995	7.21962e-53	0.192187	3.489e-116	0	0
TCTGGA	0.182338	0.00973556	1.19224	0.301498	1.07093	0.390914	0.425325	0.132574	0.301755	0	0	0
TCACGA	0.0704792	0	0.0808292	0.87021	0.968846	0.0626156	0.121301	0.0319602	0.880683	4.94065645841247e-324	7.99904e-63	0
TCGCGA	0.0668451	3.08915e-13	0.08252	0.871106	0.879873	0.0953762	0.109254	7.27755e-35	1.02323	4.94065645841247e-324	9.37534e-41	0
TCCCGA	0.03935	9.24108e-09	0.102213	1.77292	1.05543	0.10887	0.14226	0.0781393	1.91475	4.94065645841247e-324	4.94065645841247e-324	0
TCTCGA	0.0787708	0.00720607	0.120727	0.504051	0.70796	0.0411844	0.125443	0.0266839	0.80572	0.0837829	0	0.0326505
TCATGA	0.232652	5.88025e-208	0.1754	0.554448	0.756797	0.0799776	0.164937	0.0996207	0.356216	0	0	0
TCGTGA	0.116887	5.12534e-93	0.119104	0.236071	0.605885	0.0299131	0.0566288	0.11174	0.280015	0	0	5.24673e-308
TCCTGA	0.133436	4.94065645841247e-324	0.0920717	0.60029	0.500036	4.18684e-109	0.0937907	0.0453325	0.434912	4.94065645841247e-324	0	0
TCTTGA	0.18268	0.0274421	0.174851	0.149738	0.666871	0.00357738	0.105149	0.116761	0.205718	2.10178e-35	0.0206393	0.0245906
TCAACA	0.272457	3.24433068441675e-315	0.342845	0.13413	0.244087	0.152095	0.124402	1.06066e-34	0.0894515	0	0	4.94065645841247e-324
TCGACA	0.126582	0.020022	0.325374	0.0901626	0.214858	0.135655	0.109017	4.10218e-132	0.150751	0.0320473	0.0172971	0.0018933
TCCACA	0.212207	1.10968e-29	0.524571	0.444401	0.761149	0.311253	0.361008	0.184898	0.452347	0.0457494	0.0573977	4.94065645841247e-324
TCTACA	0.134709	0.0185584	0.236689	0.176147	0.0688429	0.126472	0.0891792	1.0578e-163	0.00974087	0.0429195	4.94065645841247e-324	0.0212436
TCAGCA	0.22771	1.10319e-85	0.801269	0.125786	0.717318	0.308673	0.126147	0.0542906	0.0762333	4.94065645841247e-324	0	4.94065645841247e-324
TCGGCA	0.263133	0.070094	1.23059	0.125177	0.733181	0.575847	0.0748926	1.24778e-06	0.087685	6.51112e-304	0.0268054	0
TCCGCA	0.0545484	0.0118962	0.271077	0.0571773	0.319748	0.338672	0.028674	0.000806764	9.73465e-298	0.0210636	0	4.94065645841247e-324
TCTGCA	0.61387	0.564702	2.29235	0.133181	0.634979	1.34033	0.38823	2.8909e-56	7.9933e-89	0	0	4.94065645841247e-324
TCACCA	0.0376177	0.00618057	0.159401	0.142285	0.221443	0.078613	0.0747753	0.0744974	0.278853	4.94065645841247e-324	0.0109924	4.94065645841247e-324
TCGCCA	0.0466813	0.00260958	0.185167	0.187035	0.270222	0.0996304	0.140953	0.0136337	0.208115	0.0420934	4.0856e-279	4.94065645841247e-324
TCCCCA	0.0405503	4.94065645841247e-324	0.0942142	0.323598	0.439563	0.138639	0.186003	0.0173599	0.555243	5.49816e-207	0.0239949	1.56188e-204
TCTCCA	0.0865933	0.0280356	0.205962	0.0176023	0.360305	0.172724	0.0358433	0.0624055	0.105485	0.158645	0	0.0285214
TCATCA	0.306765	4.989e-302	0.282946	0.109226	0.461576	0.232797	0.136496	0.0697186	0.0994109	9.94252e-66	0	0
TCGTCA	0.155484	3.06988e-28	0.156912	0.0668423	0.307549	0.268978	0.0106893	5.65234e-108	0.0414133	0.0668384	0	4.94065645841247e-324
TCCTCA	0.339942	0.00956946	0.436981	0.165961	0.603126	0.157556	0.178936	0.0147709	0.208048	7.37868e-88	6.06891e-74	0.0156759
TCTTCA	0.507265	0.058035	0.284374	0.0492051	0.406563	0.138193	0.126218	0.0105803	0.0936305	0.0694686	0.0172103	4.94065645841247e-324
TCAATA	0.106909	0.00191061	0.0902914	0.025468	0.0996626	4.27928e-81	0.0644883	1.01475e-156	0.0109038	0.0432398	0.0284498	0
TCGATA	0.044316	0.00548983	0.0908595	0.00584632	0.082622	7.24521e-85	0.0678587	0.0326952	0.0355422	4.94065645841247e-324	0	0.00659664
TCCATA	0.095074	4.94065645841247e-324	0.111214	0.0215402	0.187062	8.5672e-119	0.0752772	5.94025e-110	0.0853067	0.0740713	0.020274	0
TCTATA	0.0958802	0.00242269	0.0936555	0.00389572	0.152729	0.00520483	0.0383657	1.2568e-57	3.99381e-171	0.120259	0	0.00611098
TCAGTA	0.102184	4.94065645841247e-324	0.188634	0.0279529	0.387926	0.00854473	0.0823744	1.49947e-48	0.0325936	0	0	4.94065645841247e-324
TCGGTA	0.132525	0.0479638	0.15149	6.30821e-40	0.467379	0.100939	0.0234055	0.0386164	0.0339781	1.97259e-294	0.0143814	0
TCCGTA	0.0230098	4.94065645841247e-324	0.0353102	0.00305919	0.0876875	0.0275603	0.0324145	6.6413e-142	0.00959529	0.0132657	0	0
TCTGTA	0.382425	0.0721758	0.472322	1.75303e-136	0.585966	0.245549	0.279607	5.53629e-121	0.00598141	2.61393e-187	4.94065645841247e-324	0
TCACTA	0.0358478	0	0.0109744	0.0339992	0.148933	4.94065645841247e-324	0.0523167	4.66246e-255	0.0489464	0.021198	0.0148121	0
TCGCTA	0.0170806	0	0	0.0240228	0.0921807	4.94065645841247e-324	9.88131291682493e-324	1.36935e-261	0.0267586	0	0	0
TCCCTA	0.0277107	4.94065645841247e-324	0.0179518	0.0305767	0.0845846	4.94065645841247e-324	0.0389915	0.0115676	0.0822193	0.0423639	0	0.0312007
TCTCTA	0.0425499	0.00766062	0.0107996	6.27853e-278	0.154788	1.75351e-247	0.0360209	1.4149e-51	0.0605018	0.047942	0	0
TCATTA	0.165287	0.0202311	0.0153739	0.0307257	0.288372	1.69041e-76	0.103753	4.05889e-60	4.94065645841247e-324	0	0	2.68057e-177
TCGTTA	0.0922291	0.00771343	0.008243	0.023491	0.134081	2.16782e-07	0.0669929	0.0289634	0.0237749	0.00264959	0	0.0108365
TCCTTA	0.0908926	4.94065645841247e-324	0.0306072	0.0222434	0.173179	1.22126e-116	0.0159043	0.04555	0.0573733	0.0126315	7.05689e-213	0.00227004
TCTTTA	0.226938	0.00486334	0.045951	0.0196286	0.226836	5.14088e-165	5.5737e-18	0.0361039	0.00432381	7.24267e-132	0.00654844	0
TCAAAG	0.0650128	0.0156391	0.14623	0.0738084	0.246455	0.0135998	0.0705118	0.0342644	0.0438088	0.166231	0	0
TCGAAG	0.0472215	7.22414e-271	0.0453407	0.0362727	0.202299	0.0715345	0.0186328	0.0606929	0.026256	0.131746	6.79889e-249	0
TCCAAG	0.0733283	0	0.146095	0.352491	0.365451	0.0617726	0.0430936	0.0684039	0.134482	0.337553	0.0159217	4.94065645841247e-324
TCTAAG	0.0382428	0	0.0546628	0.0498131	0.271012	2.41284e-81	0.0149674	0.024679	0.0237591	0.0761698	0.0356679	0
TCAGAG	0.0685554	0.0100301	0.199455	0.144018	0.977387	2.01039e-111	0.0988895	0.0416118	0.0135781	0.0521628	4.94065645841247e-324	0
TCGGAG	0.113601	0.00725416	0.292092	0.188054	1.26691	0.000180435	0.174678	0.092239	0.0495821	0.0224875	0	0
TCCGAG	0.035798	4.94065645841247e-324	0.164769	0.0861173	0.387415	0.0511745	0.058821	0.0462067	0.027951	0.025089	0	0
TCTGAG	0.291845	8.88457e-202	0.760323	0.178527	1.27136	0.167926	0.349503	0.116695	0.0724995	0.0815249	0.0176976	0
TCACAG	0.0166269	4.94065645841247e-324	0.0455252	0.123816	0.194349	0.00146838	0.0200401	0.0314435	0.115936	0.0225531	0	0
TCGCAG	0.0131233	0	0.0477639	0.0730982	0.0934276	4.94065645841247e-324	0.0116164	4.89059e-284	0.0545484	4.69569e-242	0.0314384	0.00540741
TCCCAG	0.0189916	0.00543593	0.0079968	0.153108	0.260977	3.83678e-170	0.016704	0.025936	0.173982	0.0726134	4.94065645841247e-324	0.0313718
TCTCAG	0.0177491	9.88131291682493e-324	0.0129103	0.0697742	0.156345	0.00509726	4.94065645841247e-324	0.0601512	0.0480521	0.0345349	4.94065645841247e-324	0
TCATAG	0.106156	0.0214233	0.0112065	0.0786988	0.318419	0.0372044	0.0171428	3.47568e-57	0.0325433	0.0469795	0	4.94065645841247e-324
TCGTAG	0.0462524	0.0037666	0.0673383	0.0650118	0.213208	2.10362e-124	0.0385301	2.37376e-95	0.00393046	0	0	2.18366e-242
TCCTAG	0.0289202	0.0130284	0.0522406	0.0548881	0.227106	1.17442e-64	0.021286	0.0342581	0.0807217	1.17903e-172	0.0262256	0.00598645
TCTTAG	0.0742555	0.0112475	0.0787363	0.104045	0.275097	0.019091	0.042441	0.0411842	0.0134583	0.0594182	0.0132521	0.00881643
TCAAGG	0.173792	0.00388868	0.134911	0.342688	0.597123	0.0959709	0.222456	0.0644208	0.139714	1.42691593241056e-318	0	0.0181476
TCGAGG	0.154081	0.00229482	0.32819	0.289239	0.630471	0.0392005	0.295498	0.162825	0.140117	0.0571395	0.0144482	0
TCCAGG	0.111624	1.00908e-305	0.281112	1.01556	0.752199	2.42405e-08	0.317732	0.192824	0.51969	0.0977921	0	0.00364801
TCTAGG	0.0637994	0.0110233	0.084384	0.155925	0.336382	0.0143195	0.124702	0.0767044	0.0855132	0.0797452	0	0
TCAGGG	0.11655	7.74299e-11	0.345884	0.201829	1.04992	0.155277	0.303488	0.132634	0.175978	0.0210274	0.0240768	0
TCGGGG	0.126693	4.54299e-67	0.6822	0.368617	1.6184	0.190889	0.303101	0.0464227	0.218783	4.94065645841247e-324	1.69742e-137	0.011074
TCCGGG	0.0427242	0.00636354	0.19332	0.103144	0.665322	0.0229146	0.11058	0.0831421	0.100242	4.94065645841247e-324	0	7.72516e-50
TCTGGG	0.226691	0.0450062	1.21493	0.151189	1.31291	0.459061	0.383448	0.056808	0.122933	4.94065645841247e-324	0.0010727	0
TCACGG	0.128898	5.4945e-18	0.162898	0.445281	0.771087	0.0847202	0.193802	0.0224914	0.527371	5.00195e-45	0.0135243	0
TCGCGG	0.14746	1.80658e-21	0.114226	0.593412	0.909926	0.126788	0.184659	0.081856	0.414878	0.0467538	1.6579e-242	4.94065645841247e-324
TCCCGG	0.0988047	4.94065645841247e-324	0.331092	0.989191	0.919431	1.16846e-52	0.282406	0.381367	1.18106	5.29043e-59	0.00450275	4.94065645841247e-324
TCTCGG	0.112731	4.94065645841247e-324	0.13588	0.256856	0.424017	0.0751438	0.100974	0.142642	0.356366	2.21775e-128	0	4.57058e-295
TCATGG	0.267723	0.0117417	0.188865	0.160589	0.53652	0.144951	0.309359	1.80424e-14	0.054516	3.64879e-151	0	8.11027e-292
TCGTGG	0.246983	2.07384e-208	0.168311	0.108827	0.389344	0.0548246	0.254281	0.0067933	0.0845459	0	0	4.94065645841247e-324
TCCTGG	0.276583	4.94065645841247e-324	0.24815	0.276038	0.493726	0.0582667	0.237022	0.245085	0.131751	1.33831e-163	0	1.94539e-275
TCTTGG	0.236159	0.01175	0.104887	0.116423	0.478247	0.0651728	0.108586	0.111856	0.0761166	0.0544518	0	4.94065645841247e-324
TCAACG	0.0428967	0.0138892	0.0599063	0.0281152	0.0626215	0.0364705	1.77323e-89	8.19495e-29	0.0276458	0.0144857	0.0109599	0
TCGACG	0.0245161	4.94065645841247e-324	0.0825958	5.39472e-166	0.107406	0.0422857	0.0241041	0.0131335	0.0305363	0.00925092	0	0
TCCACG	0.0515402	0.00851413	0.200399	0.108414	0.354759	0.0866788	0.0278319	5.12811e-230	0.108669	4.94065645841247e-324	0	7.57645e-57
TCTACG	0.0144827	0.0199751	0.0414448	7.583388894735e-318	0.0923927	0.00843866	0.0335382	1.52164e-134	0.0205649	0.00917275	0	0
TCAGCG	0.0353335	0.0151948	0.163399	0.00363663	0.302743	0.02827	0.0452151	7.85437e-152	0.0320012	0	0	0
TCGGCG	0.028295	0	0.171864	0.0489267	0.436371	0.163832	0.00231762	1.21569e-23	0.00554053	0	0	0
TCCGCG	0.0184028	0.0126306	0.0958089	0.00790822	0.26066	0.0821551	0.0111508	0.0269874	0.0122134	4.94065645841247e-324	4.94065645841247e-324	0
TCTGCG	0.0582378	0.0982675	0.330444	0.00114928	0.343076	0.234535	0.108687	1.9075e-302	0.00922859	4.94065645841247e-324	0	1.43271e-266
TCACCG	0.00725866	0.00614936	0.05421	0.0163429	0.218251	0.0697667	0.00312742	0.0360893	0.0404423	0.00754203	0	4.94065645841247e-324
TCGCCG	0.00684827	2.03983e-274	0.143301	0.0411585	0.120018	0.120231	2.22633e-09	3.65292e-84	0.0318863	0.00975005	0	0
TCCCCG	0.0129901	4.09665e-57	0.134278	0.0941199	0.291968	0.0407819	0.0619994	0.0283325	0.267464	5.05897e-226	4.94065645841247e-324	1.3752e-160
TCTCCG	0.0762311	6.32908e-32	0.0523089	0.0191147	0.108596	0.0702515	0.0191469	5.63177e-85	0.0619649	0.0094203	0	0
TCATCG	0.0970301	6.43869e-94	0.109386	0.0176493	0.147743	0.0676894	0.0148452	0.0127056	0.0371829	0	0	0
TCGTCG	0.0678757	4.94065645841247e-324	0.0832425	2.96932e-240	0.230479	0.0984768	1.03757e-34	3.77977e-40	0.0168654	0	0	0
TCCTCG	0.1016	3.52015e-82	0.17675	0.0216802	0.239668	0.105889	0.0475269	4.54605e-178	0.0279449	3.11315e-76	0.0230465	4.94065645841247e-324
TCTTCG	0.145641	0.00576578	0.0844059	0.0115337	0.1544	0.0678445	0.017026	1.08433e-74	0.02631	0.016514	0	0
TCAATG	0.210858	0.00623633	0.0872461	0.0551214	0.179944	0.0457035	0.0639837	0.115948	0.077024	0.299921	0.0104289	0.0376675
TCGATG	0.0775847	4.94065645841247e-324	0.0815918	0.0649411	0.160184	9.62255e-77	0.10581	0.109669	0.0749786	0.197151	0.014914	0.00125619
TCCATG	0.148455	1.44719e-299	0.133997	0.266873	0.452746	2.6789e-177	0.246538	0.145152	0.154516	0.510859	4.94065645841247e-324	0.0233876
TCTATG	0.144618	0.029665	0.0613481	0.00953905	0.236495	7.23596e-198	0.112762	0.0654494	0.042213	0.143849	0	0.0134019
TCAGTG	0.221082	0.0232076	0.338672	0.0715149	0.954592	1.78632e-06	0.274388	0.0757741	0.0796707	0.046553	0.0208551	0.0102328
TCGGTG	0.184302	3.77052e-38	0.322558	0.0935882	0.911676	0.192563	0.229443	0.11027	0.0430482	1.62225e-239	0.008445	0.026305
TCCGTG	0.068798	0.0101835	0.135088	0.0392231	0.32772	0.085728	0.0306736	0.00536029	0.0220052	0.0916249	7.9523e-177	0.0121668
TCTGTG	0.56365	0.111877	0.873814	0.107567	1.31198	0.490222	0.563244	0.0838291	0.0491657	0.037554	0.00299112	4.94065645841247e-324
TCACTG	0.0890979	4.94065645841247e-324	0.102862	0.0894276	0.296318	0.0338489	0.149191	0.0333112	0.159588	0.0652757	0	0
TCGCTG	0.0838343	8.61701e-167	0.121782	0.0496446	0.309812	0.0140845	0.167978	0.0232195	0.137378	0.054529	0.0168613	0.0336163
TCCCTG	0.029477	4.94065645841247e-324	0.168192	0.143974	0.425524	0.0128032	0.128626	0.0438223	0.362584	0.0607831	0	0
TCTCTG	0.164158	0.00473815	0.111951	2.92347e-10	0.393783	1.17451e-55	0.216794	0.0678164	0.288067	0.13578	0.0258337	1.81047e-146
TCATTG	0.550763	0.022333	0.331142	0.062228	0.574996	2.18676e-21	0.375735	0.109368	0.073407	0.0375191	4.94065645841247e-324	0
TCGTTG	0.27059	8.95804e-273	0.279605	0.00476479	0.418435	0.0648433	0.174748	0.0973691	0.01542	0.0209466	0	0
TCCTTG	0.448681	4.94065645841247e-324	0.300936	0.154268	0.540409	1.21421e-271	0.20168	0.110466	0.273683	0.0597631	0	1.36837804656e-317
TCTTTG	0.613496	0.0541854	0.167122	1.15689e-41	0.52046	0.0617132	0.209411	0.120303	0.0160936	0.103523	0	4.94065645841247e-324
TCAAAC	0.0591932	0.0104409	0.317983	0.109647	0.401858	0.0761909	0.0568093	0.0811286	0.0176361	0.0952682	0	0
TCGAAC	0.026197	0.00238011	0.158292	0.068798	0.428141	0.0457635	0.116448	0.0505769	0.0495345	0.13019	4.94065645841247e-324	0
TCCAAC	0.0530517	1.98735e-67	0.267989	0.251378	0.586203	0.0678326	0.1359	0.0837387	0.00949562	0.001713	0	0
TCTAAC	0.0201489	0	0.166561	0.0620898	0.366416	2.02914e-120	0.0655445	0.0128304	0.0206126	0.0267042	0	0
TCAGAC	0.0656511	0.0263783	0.324186	0.0578368	1.76383	0.224733	0.0867678	1.87977e-235	0.0208639	4.94065645841247e-324	0	3.81538e-133
TCGGAC	0.105873	0.0185611	0.372227	0.303975	1.79827	0.331207	0.130267	2.33899e-62	0.0477313	4.94065645841247e-324	1.58886e-137	0
TCCGAC	0.0461732	0.00756615	0.193438	0.0336389	0.482008	0.0757387	0.0108753	0.0107887	0.0100336	4.94065645841247e-324	4.94065645841247e-324	0
TCTGAC	0.28835	0.0486123	1.0599	0.264257	1.76873	0.618972	0.155958	9.61297e-54	0.0101457	0	0	0
TCACAC	0.0299528	0.00600574	0.0604089	0.167203	0.430021	0.016477	0.0681665	2.59943e-66	0.194577	0.0374527	0	0
TCGCAC	0.0148585	4.94065645841247e-324	0.0489259	0.125669	0.432172	5.86205e-198	0.0477382	0.0351121	0.103535	7.64808e-261	0	1.0128e-227
TCCCAC	0.00146155	4.94065645841247e-324	0.0744824	0.23227	0.496643	0.00303643	0.0585138	0.00543673	0.189565	0.0261685	0.0558278	0
TCTCAC	0.034301	0.00174436	0.0772695	0.099771	0.406886	8.59255e-64	0.0728072	0.0544226	0.128212	0.0165637	0	0
TCATAC	0.0552857	0.0157899	0.158863	0.219026	0.740503	0.123265	0.0737014	3.76801e-37	0.0522392	6.80199e-251	0.0151377	0
TCGTAC	0.0653268	0.00900664	0.0957998	0.0938988	0.523836	0.0482168	0.0634851	0.00564646	0.0243009	1.97944e-58	0	0
TCCTAC	0.0449019	4.94065645841247e-324	0.0669012	0.10239	0.419792	0.0333454	0.0432447	1.05968e-76	0.0675595	0	0	0.0232314
TCTTAC	0.0759026	0.0217331	0.167472	0.0917176	0.687979	0.0689468	0.0354998	0.017052	0.0211278	0.104517	0	0
TCAAGC	0.0476417	0.0101379	0.12191	0.22005	0.290665	0.0412489	0.115489	0.105326	0.0548277	8.2159e-137	0.0104641	0
TCGAGC	0.0511413	0.00379395	0.100101	0.104975	0.334676	0.0881069	0.110617	0.107129	0.211353	0.0950388	0.0163994	1.83673e-106
TCCAGC	1.75375e-198	0.00344634	0.11063	0.440366	0.507715	0.0411315	0.0592206	0.0421945	0.172111	0.0951896	0	0
TCTAGC	0.04085	0	0.0194611	0.0598268	0.291665	0.0342796	0.0317551	0.0171208	0.0146705	0	0	0
TCAGGC	0.0410138	4.94065645841247e-324	0.471873	0.140799	1.04574	0.0649214	0.0868138	0.0253527	0.162562	0.0156507	0.00792784	0
TCGGGC	0.0534589	0.0104908	0.547617	0.102906	1.05954	0.136444	0.12281	0.105224	0.197196	0	0.0145731	0
TCCGGC	0.0216963	4.94065645841247e-324	0.197487	0.0735641	0.359638	1.2393e-20	0.0514233	6.55509e-58	0.0807913	7.76481e-303	0	0
TCTGGC	0.129082	4.94065645841247e-324	0.87504	0.0547015	1.1163	0.304203	0.164278	1.80463e-85	0.0806669	3.3751e-132	0.034873	0.0089201
TCACGC	0.0287299	0	0.0349211	0.320697	0.93288	0.0067492	0.129981	6.77866e-40	0.283812	0.0379985	0.0106521	0
TCGCGC	0.0447986	4.94065645841247e-324	0.152021	0.530754	1.06277	0.108399	0.0329692	0.0123534	0.305318	0.0857705	0	4.94065645841247e-324
TCCCGC	0.021644	4.94065645841247e-324	0.176554	0.543266	0.880567	0.00970949	0.0960606	0.0923466	0.693416	0.0249252	4.94065645841247e-324	4.94065645841247e-324
TCTCGC	0.0108029	0.00636319	0.101577	0.197828	0.689302	0.0258866	0.0606887	0.0191553	0.207836	0.0514119	4.94065645841247e-324	2.36223304242103e-312
TCATGC	0.105908	0.0274605	0.164613	0.170978	0.445407	0.111435	0.0682299	0.0110334	0.0295546	4.94065645841247e-324	0	0.00733691
TCGTGC	0.0497166	0.000225869	0.100381	0.0330199	0.511393	0.0280167	0.0864412	0.0288779	0.0210781	0	0	0
TCCTGC	0.0592213	0	0.0782213	0.167681	0.393899	0.0448644	0.0529979	0.0792878	0.18022	4.94065645841247e-324	0	0
TCTTGC	0.0666235	0.00949438	0.152555	0.067375	0.437133	0.0277151	0.0597393	0.0234086	0.0229442	0.0173415	4.94065645841247e-324	0.0292145
TCAACC	0.117558	0.0112959	0.329994	0.0920081	0.245286	0.0798993	0.120361	0.0146666	0.0798439	4.94065645841247e-324	4.94065645841247e-324	0.0629053
TCGACC	0.108919	0.00381676	0.237371	0.0544041	0.332434	0.0711976	0.0691213	3.24409e-111	0.132756	0.0494889	0	4.94065645841247e-324
TCCACC	0.237221	0.0137552	0.52151	0.31199	0.746272	0.275384	0.155435	3.86306e-20	0.411624	0.083934	0.038916	4.94065645841247e-324
TCTACC	0.0803445	0.0280059	0.161266	0.0478388	0.170715	0.0770353	0.0661316	0.020965	0.0213925	0.0358361	5.31395e-143	0
TCAGCC	0.135626	0.126383	0.628492	0.0971218	0.668438	0.391473	0.044532	1.76571e-79	0.0915057	0.0524594	0.00267106	4.94065645841247e-324
TCGGCC	0.173021	0.183039	1.07006	0.143019	0.738099	0.397063	0.0119249	1.4059e-180	0.122932	4.94065645841247e-324	0	0.0029036
TCCGCC	0.0670848	0.178565	0.485556	0.0276092	0.459632	0.263994	0.0312395	3.30908e-46	0.0675361	8.23537e-272	0	4.94065645841247e-324
TCTGCC	0.567298	0.797609	2.71205	0.0574337	0.84102	1.13301	0.224187	2.30264e-195	0.0367529	4.94065645841247e-324	0	4.94065645841247e-324
TCACCC	0.0312658	0.00117684	0.273946	0.180065	0.407395	0.143744	0.126428	0.0367438	0.231351	4.94065645841247e-324	0	6.29809e-151
TCGCCC	0.088432	0.00583595	0.175374	0.0730017	0.592823	0.324253	0.110013	8.62122e-38	0.194329	0.0600817	0	0.00138348
TCCCCC	0.0900314	3.03809e-231	0.339723	0.326968	0.652877	0.226595	0.148614	0.108599	0.65492	0.0141773	0	4.94065645841247e-324
TCTCCC	0.131639	4.94065645841247e-324	0.364719	0.112667	0.601308	0.345089	0.132501	1.42333e-67	0.337213	3.70731e-129	4.94065645841247e-324	4.94065645841247e-324
TCATCC	0.223512	0.00874617	0.457477	0.0413919	0.503046	0.207473	0.0816195	6.31512e-220	0.13657	0	0	0.0312608
TCGTCC	0.15373	2.8297e-140	0.305985	0.0475769	0.437575	0.152157	0.128613	0.0612408	0.0703538	0.017374	0	0
TCCTCC	0.207754	0.055929	0.50021	0.160244	0.739373	0.186265	0.228857	1.82651e-159	0.326486	5.37296e-298	0	4.94065645841247e-324
TCTTCC	0.367055	0.0640528	0.641515	0.342235	0.703787	0.361056	0.061677	0.0800075	0.0236221	2.9442e-29	0.0456839	2.1282e-246
TCAATC	0.18484	8.69216e-254	0.196839	0.152574	0.139967	3.55242e-101	0.107534	0.0446746	0.0307749	0.0557388	0	0
TCGATC	0.0934873	0.020401	0.140807	4.94065645841247e-324	0.190088	1.43929e-244	0.0778509	0.0642547	0.0415355	4.94065645841247e-324	0.00224848	0
TCCATC	0.138226	0.030664	0.171619	0.061162	0.431002	0.0391787	0.152544	0.0369188	0.0735322	0.0377747	0.0160503	0
TCTATC	0.0875223	0.0051428	0.133588	4.94065645841247e-324	0.15265	0.0368756	0.0456232	0.0229254	0.0067952	0.0839718	4.94065645841247e-324	0
TCAGTC	0.217873	0.0464104	0.330734	0.072962	1.06446	0.0855743	0.0936756	0.0326445	0.00771576	0.0389462	0	0
TCGGTC	0.200527	0.041239	0.383302	0.120562	0.918194	0.108748	0.180673	0.0641222	1.58058e-06	4.87007e-114	4.94065645841247e-324	0
TCCGTC	0.0884802	0.0446098	0.179811	0.0306353	0.301874	0.0920536	0.0575153	3.03719e-17	0.00435088	4.94065645841247e-324	0.0231038	4.94065645841247e-324
TCTGTC	0.801584	0.399015	1.09895	0.032544	1.29481	0.466584	0.332433	0.016973	3.66522e-273	4.94065645841247e-324	0	0
TCACTC	0.0713609	4.94065645841247e-324	0.0440335	0.27877	0.529324	0.0144322	0.102682	0.012496	0.0658547	0.0856166	0.0104732	0
TCGCTC	0.0514254	1.44259e-24	0.138871	0.151433	0.486407	7.00169e-175	0.148071	0.0269104	0.0753336	0.0338929	4.94065645841247e-324	4.94065645841247e-324
TCCCTC	0.0267685	0.00367031	0.0370494	0.1501	0.414088	0.0735653	0.049078	0.0257453	0.225191	0.0504863	0	0
TCTCTC	0.174121	0.00699487	0.101231	0.134695	0.616746	5.25529e-180	0.122868	0.216881	0.148176	0.0937518	0.00987456	4.132e-77
TCATTC	0.337329	3.34206e-145	0.265728	0.0123831	0.516926	1.13314e-37	0.181266	0.129454	0.0171545	9.76527e-138	0	0
TCGTTC	0.188393	0.0237229	0.229671	0.0122421	0.346834	0.0158598	0.177144	0.0308983	0.0289003	3.67269e-122	0	0
TCCTTC	0.161264	0.0108899	0.20105	0.0269998	0.503187	1.52363e-53	0.0831019	0.0199181	0.0535056	5.65086e-151	0.00575857	4.94065645841247e-324
TCTTTC	0.399018	0.0109961	0.292973	3.25355e-151	0.545734	3.95353e-72	0.136551	0.0959125	0.0112951	0.0358646	0	0.0119481
TCAAAT	0.178869	5.20549e-114	0.286489	0.108827	0.385441	0.220468	0.0767128	0.0485793	0.056876	0.0790398	0	0.0579664
TCGAAT	0.0852613	4.94065645841247e-324	0.292764	0.0905535	0.531841	0.141583	0.166613	0.0102031	0.00434899	0.0401614	0	1.50417e-194
TCCAAT	0.0776211	1.3396e-78	0.166794	0.160841	0.537177	0.0866033	0.110038	0.143467	0.202212	0.0642823	0	0
TCTAAT	0.0990736	4.94065645841247e-324	0.112286	0.0433595	0.424763	0.0311557	0.17507	0.0585722	4.94065645841247e-324	0.0538983	0.0361787	0
TCAGAT	0.109257	0.0622745	0.275259	0.161546	1.44315	0.145187	0.152835	0.0726997	0.00275222	4.94065645841247e-324	0	4.94065645841247e-324
TCGGAT	0.176261	0.0131293	0.435026	0.208554	1.66461	0.373712	0.184115	0.0793388	9.08729e-36	0	0	0
TCCGAT	0.0467509	4.94065645841247e-324	0.168391	0.0626305	0.308521	0.0377409	0.0727058	0.0354434	0	0.0171998	0	0
TCTGAT	0.398753	0.0968289	0.824328	0.0957672	1.71618	0.855869	0.222812	1.85615e-60	2.66998e-178	4.94065645841247e-324	0.00228094	0
TCACAT	0.0131135	0.0153069	0.0559302	0.054751	0.555144	8.35474e-237	0.083074	6.67689e-94	0.101319	4.94065645841247e-324	0	0.0530485
TCGCAT	0.017722	0	0.0567997	0.0871926	0.241253	0.064491	0.0300649	2.51797e-67	0.0560049	0.064239	0.00373887	0.0142294
TCCCAT	0.0172683	0.0105242	0.0160063	0.193353	0.371759	0.0392544	0.0177998	0.012318	0.116889	0.0028981	0.0132199	0
TCTCAT	0.0500748	0.00231844	0.0299424	0.068873	0.397978	0.0133672	0.0145573	1.17392e-20	0.108116	0.125801	4.94065645841247e-324	0
TCATAT	0.129962	0.0119952	0.12241	0.150403	0.642645	0.101196	0.0713074	0.0135275	0.0431856	4.94065645841247e-324	0	4.94065645841247e-324
TCGTAT	0.0533922	0.0222678	0.141051	0.020097	0.413979	0.0294691	0.0592879	0.0401043	0.0478729	0.00632185	0	4.94065645841247e-324
TCCTAT	0.0561169	0	0.0490824	0.0593698	0.553779	0.0642382	0.0552821	0.0112064	0.105518	1.39693e-235	0	0
TCTTAT	0.179706	0.0366151	0.220041	0.0626414	0.764414	0.0860172	0.0637876	0.0434305	0.0563322	0.148215	0.0126381	0
TCAAGT	0.101627	0	0.248809	0.202718	0.352381	0.101656	0.152896	2.90945e-13	0.211841	0.040001	0	0.0145658
TCGAGT	0.0617843	2.47831e-290	0.196618	0.16862	0.390677	0.0676368	0.163459	0.0944277	0.169124	0.261752	0.0247968	5.36413e-05
TCCAGT	0.0823403	1.59905e-266	0.154746	0.433173	0.417006	1.55594e-67	0.18914	0.0568398	0.393843	0.166243	0.0143933	4.94065645841247e-324
TCTAGT	0.0324964	1.76287e-181	0.0948703	0.0519288	0.267724	0.048146	0.0470003	0.0480827	0.166192	0.0457213	0	0
TCAGGT	0.0721799	0.00407591	0.29957	0.184662	0.804024	0.0988709	0.14697	4.77714e-21	0.140588	4.94065645841247e-324	0.00578286	0
TCGGGT	0.0905557	0.00149188	0.419754	0.124118	1.04522	0.182036	0.187412	0.113978	0.183751	4.94065645841247e-324	0	0
TCCGGT	0.0162509	0.00914611	0.0908312	0.0700174	0.245018	0.0975902	0.0340669	0.0250886	0.148597	4.94065645841247e-324	0	0
TCTGGT	0.172808	0.0300455	0.629588	0.0135699	0.75412	0.408634	0.253564	0.131472	0.158001	1.22215e-251	8.98585e-225	0.0101066
TCACGT	0.044566	4.94065645841247e-324	0.0656291	0.317572	0.61344	0.073721	0.137117	2.62879e-12	0.681211	0.0400657	0	4.94065645841247e-324
TCGCGT	0.053646	4.94065645841247e-324	0.198307	0.245792	0.452988	0.120964	0.158542	4.3949e-12	0.623192	0.0571918	0.0272359	0
TCCCGT	0.0414577	4.94065645841247e-324	0.165109	0.521181	0.614715	0.0986738	0.0755608	6.59591e-13	1.19958	0	0	0
TCTCGT	0.0586684	0.0129884	0.149679	0.0740499	0.591828	0.0933268	0.168587	8.54257e-34	0.423857	0.0879411	0	0.00712637
TCATGT	0.0955207	0.00828495	0.146368	0.132244	0.397275	0.105497	0.111344	0.0446844	0.14271	7.25543e-159	0	1.95603e-216
TCGTGT	0.10509	4.94065645841247e-324	0.11928	0.0641761	0.271385	0.0631458	0.138396	2.78763e-154	0.0635871	9.27405e-190	0	0
TCCTGT	0.0652182	4.94065645841247e-324	0.0654148	0.162066	0.382783	0.0345907	0.0509147	0.0581491	0.303464	0.0489849	0	0
TCTTGT	0.155021	0.059215	0.0778531	0.0553758	0.308233	0.042107	0.0748247	0.0695681	0.0754655	0.0344094	0	4.94065645841247e-324
TCAACT	0.162699	0.0133523	0.269646	0.0418675	0.105425	0.0567453	0.0659305	0.0190842	0.110176	0.047554	0	0.00565294
TCGACT	0.11269	6.35489501521721e-310	0.203031	0.0676165	0.192503	0.0292679	0.0761496	2.78964e-22	0.0705943	0.0729325	0	0.0115453
TCCACT	0.228316	0.0514836	0.188329	0.162807	0.391831	0.120647	0.147084	0.0880001	0.175511	0.167026	0	0
TCTACT	0.123079	0.0210676	0.0944214	6.46099e-105	0.158766	1.25715e-70	0.0999397	0.0604769	3.66244e-78	0.0693699	0.0835952	0
TCAGCT	0.166376	0.0499575	0.367803	0.0360029	0.314409	0.113044	0.130958	0.0385703	1.39171e-152	0.0338287	0	4.94065645841247e-324
TCGGCT	0.209375	0.064431	0.474856	0.0287574	0.534907	0.176729	0.142455	2.46356e-22	0.0367537	1.51006e-42	0.0375595	0.00620875
TCCGCT	0.0624535	0.0584849	0.224774	0.0614628	0.124293	0.0786174	0.025829	9.67894e-58	0.0622061	1.57245e-96	0	0
TCTGCT	0.44971	0.293174	1.05484	0.0348706	0.619706	0.570366	0.33331	4.94065645841247e-324	9.02427e-289	4.94065645841247e-324	0	4.94065645841247e-324
TCACCT	0.0381778	0	0.00708743	0.0407297	0.158998	0.0729844	0.0977951	0.057018	0.175865	0.0654553	0	0.00202854
TCGCCT	0.040201	1.161e-105	0.238465	0.0727341	0.194039	0.0720367	0.0591915	0.0799867	0.125	1.19569e-66	0.0177443	6.34888e-122
TCCCCT	0.0433817	0	0.177976	0.109836	0.30728	0.0169637	0.102367	0.118733	0.370046	0.101823	0	0
TCTCCT	0.103437	0.022057	0.139759	0.0443174	0.172303	0.116838	0.094236	0.0418505	0.157693	0.102338	6.71922e-17	4.36957e-13
TCATCT	0.190763	0.0212591	0.251959	0.00531978	0.285113	0.0448483	0.13444	0.0777674	0.0370437	1.60401e-295	0	0
TCGTCT	0.17287	0.0421621	0.121359	0.00187512	0.366212	0.0816096	0.088479	6.04881e-19	0.0526876	9.88131291682493e-324	0	4.94065645841247e-324
TCCTCT	0.243812	4.94065645841247e-324	0.201064	0.0599486	0.517922	0.173004	0.0972099	0.0408042	0.148439	0.0504449	0	0
TCTTCT	0.465514	0.00692819	0.345025	0.0530788	0.471466	0.13147	0.135061	4.55326e-29	0.048553	0.176261	0	4.94065645841247e-324
TCAATT	0.142826	5.69297e-50	0.0482668	0.00412543	0.356999	1.12487e-237	0.103167	6.43582e-47	0.0368996	0.0425403	0	0
TCGATT	0.104299	1.30933e-05	0.0505018	1.08789e-36	0.328178	3.52866e-137	0.116881	0.0268081	0.0252699	0.138657	0	3.78554e-199
TCCATT	0.176051	0.0400285	0.142736	0.0919768	0.364383	0.013853	0.120492	0.0427929	0.0134027	0.212711	0	0
TCTATT	0.128887	0.0201946	0.0760997	0.0211998	0.263319	0.00334472	0.105577	0.0121728	0.0182517	0.149853	0	0
TCAGTT	0.265841	0.0217182	0.257971	0.0126021	1.02799	0.0520853	0.0762378	0.0439409	0.0461918	0.0568695	4.94065645841247e-324	0
TCGGTT	0.319848	0.130898	0.543381	0.0608845	1.12543	0.0490563	0.166688	3.11534e-69	0.0479551	0.0417064	0	0
TCCGTT	0.1001	0.0440073	0.0746549	0.0319512	0.254002	0.0323513	0.0503452	3.43641e-72	0.0175989	0	0	0
TCTGTT	1.08888	0.501384	0.593207	0.0818	1.14844	0.272053	0.478351	5.66152e-89	5.26214e-46	4.94065645841247e-324	0.00289352	0
TCACTT	0.0537954	4.94065645841247e-324	0.0859939	0.0670606	0.375143	0.0427082	0.104906	0.048119	0.248568	0.0272258	0	0.0370031
TCGCTT	0.0518978	4.95325e-130	0.107261	0.0629056	0.269511	0.0426241	0.120066	0.0204658	0.330386	0.0420428	0.0308375	0
TCCCTT	0.0299243	4.94065645841247e-324	0.0242205	0.398292	0.3791	0.063649	0.0588072	0.0270533	0.57978	9.6439e-32	0.0102206	0.0124272
TCTCTT	0.112862	6.03753e-171	0.0639504	0.067556	0.562172	0.0723063	0.0986962	0.0497785	0.329696	0.134574	0	4.94065645841247e-324
TCATTT	0.244367	4.94065645841247e-324	0.0828486	0.0261525	0.565882	0.0232169	0.0993409	4.84762e-209	0.0534619	1.68759e-55	0.0384386	0.0268268
TCGTTT	0.11429	4.94065645841247e-324	0.115889	0.0492206	0.273193	0.0262453	0.0532563	0.0412856	0.0698372	0.024496	2.48924e-248	0.0120685
TCCTTT	0.138003	5.4098e-278	0.0971655	0.0953827	0.309275	9.6169e-94	0.0417148	0.0239325	0.115592	0.0246783	0	0
TCTTTT	0.21116	0.0238978	0.0915848	0.049172	0.36724	0.0212694	0.113287	0.0119066	0.0119728	0.085201	0	3.57375e-254
TAAAAA	0.0301427	0.00922742	0.0159804	0.0066898	0.102675	0.00521951	4.94065645841247e-324	0.0108764	0.0163452	0.0763827	0	0
TAGAAA	0.0173222	0.0219496	4.94065645841247e-324	4.69604e-43	0.116995	5.11744e-222	0.0109399	0.0163983	0.00450808	0.0229527	0.00381694	0
TACAAA	0.0107523	0.0052126	0	1.60521e-11	0.0316592	4.94065645841247e-324	0.00545972	0.00766327	0	0.0622031	0	0.0221882
TATAAA	0.00872479	0.00313744	4.94065645841247e-324	0.0138954	0.0261476	0	0.00304731	4.94065645841247e-324	0	0	0	0
TAAGAA	0.00968349	0	0	0.00730541	0.0520985	0	0	0.00297372	0.00643222	0	0	0
TAGGAA	0.00753756	0	0.00646028	0.0153181	0.0609568	4.94065645841247e-324	4.94065645841247e-324	0.0186132	0	0.038538	0	0
TACGAA	0	0	0.00551354	0.00103965	0.0228958	4.94065645841247e-324	0	5.94372e-209	0	0.0268252	0	0
TATGAA	0.00673215	0	0.00387633	4.94065645841247e-324	0.0526062	4.94065645841247e-324	4.19808e-199	0.00487613	0.00578296	0.0460672	4.94065645841247e-324	4.94065645841247e-324
TAACAA	4.94065645841247e-324	0.00485274	0.00497256	0.00826561	0.00765331	0	0	0	0.00964682	0.0293247	0	0
TAGCAA	0.00182205	0	0	0.00316662	0.0279551	0	0	0	0	0.0250853	0.00914615	0
TACCAA	0.00406937	0	0	0	0.00638405	0	0	3.78855e-55	0.00543341	0.0079171	4.94065645841247e-324	0
TATCAA	0.0107029	0	0	0.0141976	0.00818964	0	0	0	0	0.0280199	0	0
TAATAA	0.00634712	0.0046278	0.0053898	0.0160444	0.00321065	0	4.94065645841247e-324	4.94065645841247e-324	0.00377522	0.0346156	0.0242981	0
TAGTAA	0.00594036	0	0	0	0.0122145	0	0.00110419	0	0	0.0127716	0	0
TACTAA	0	0	0	0.00370096	0.0196867	0	0	5.76917e-121	0	0.025992	0	0
TATTAA	0.055791	0.0045018	0.0378757	0.164558	0.020077	0.00666466	1.18179e-33	0.0299175	0.0126235	0.122771	0	0.00984309
TAAAGA	0.00233291	0.00518117	0	0.0284405	0.00666523	4.94065645841247e-324	0.0161809	0.00672837	0.0127679	0.0657164	0.0450825	0.0273414
TAGAGA	0.00076794	4.94065645841247e-324	0.00861144	0.0681984	0.0429003	4.94065645841247e-324	0.0118001	0.0235361	4.84695e-38	0.108286	4.94065645841247e-324	0
TACAGA	0.00128052	0	0.0129313	0.0205297	0.00353368	4.94065645841247e-324	4.94065645841247e-324	4.9928e-256	0.0224632	0.12603	0	0
TATAGA	0.00235281	2.38082e-81	2.19102e-297	0.00358554	0.00751101	4.94065645841247e-324	8.69797e-28	0.0164625	0.0111012	0.0734478	0.0182051	0
TAAGGA	0	0	0	3.03707e-22	0.0769873	0	0	4.94065645841247e-324	0.0339077	0.0487522	0.0153351	0
TAGGGA	0	0	0	0.0472998	0.0376932	4.94065645841247e-324	0.00842492	5.4337734982137e-317	0	0.131791	0	0
TACGGA	0	0	0	0.00636576	0.0214032	0.0030971	0.00170641	0	0	0.0462061	0	0
TATGGA	0.000112674	0	0	0.0477231	0.0746576	4.94065645841247e-324	0.0110343	0.0119486	0.010659	0.0741237	0	0.0155895
TAACGA	1.18314e-294	0.00944078	0	0.0133274	0.0714665	4.94065645841247e-324	0.0131646	4.94065645841247e-324	0.0283203	0.0975174	0	0.0106753
TAGCGA	0.00812654	0	0.00534225	0.0269787	0.0361282	4.94065645841247e-324	4.94065645841247e-324	4.94065645841247e-324	0.00679452	0.130258	0	0
TACCGA	0.0108516	0	0.00699926	0.0234186	0.0411073	4.94065645841247e-324	0.0103692	0.00266199	0	0.24229	4.94065645841247e-324	0
TATCGA	0.0187183	0.00712107	0.00467166	0.0295944	0.0558612	4.94065645841247e-324	1.97361e-185	0.00774084	0.0415995	0.0639285	0.0167578	0
TAATGA	0.0284854	0.0116696	0	0.0110331	0.0376364	0	1.31895e-188	0.0035992	0	0.0193529	0.0129566	0
TAGTGA	0.00635837	0.00528915	0	0.00178379	0.0196142	4.94065645841247e-324	0.00472361	4.94065645841247e-324	0	0.0605948	0.0123564	0.0279828
TACTGA	0.00340961	0.00448528	3.94494e-141	0.00400394	0.0458186	4.94065645841247e-324	5.24001e-175	0.0125958	0.012392	0.0619856	0	0.0187542
TATTGA	0.0189771	0.00907838	0.00420646	0	0.0146402	4.94065645841247e-324	0.00479906	4.94065645841247e-324	0.0180911	0.121266	0	0
TAAACA	0.00760158	0.00649521	0.0118121	0.0473049	0.230518	0.0243235	3.01313e-58	0.00790614	3.77426e-200	0.0280123	0	1.08896e-27
TAGACA	0.0264585	4.94065645841247e-324	0.0342648	0.0198143	0.256998	0.0151739	0.0156074	2.02048e-268	0.0583372	0.0632918	0	0
TACACA	0.0250021	0.0204282	0.0159925	0.0982863	0.213543	0.0116639	0.0684037	0.0181643	0.0405516	0.0866632	0	0
TATACA	2.93868e-06	0	0	0.0417294	0.0817395	1.75556e-181	0.0403296	3.22571e-175	0.0622642	0.0603873	0	0.0137047
TAAGCA	0.00841179	4.94065645841247e-324	0.00871852	0.0389359	0.139743	0.0345884	0.0741962	0.0138931	0.0588553	0.00184958	0	0.0169479
TAGGCA	0.00519418	0.00370871	4.94065645841247e-324	0.0576214	0.0897233	0.0377549	0.0515854	1.88413e-203	0.0231005	0.0593049	0	0
TACGCA	0.00358556	0	0.0208394	0.00627267	0.0218136	0.0274439	0.0148284	4.94065645841247e-324	0	0.0222342	0	0.0120889
TATGCA	0.00379055	0.0132498	5.64729e-144	0.0151772	0.165068	0.13833	0.125674	5.74958e-214	0.106132	0.0464217	0	0
TAACCA	0.00979661	0.0148884	0.00728689	0.0325809	0.0713363	5.71383e-75	0.107682	1.37512e-44	0.0285578	0.0183706	0	0
TAGCCA	0.00165745	4.94065645841247e-324	0.0384632	0.0577419	0.068843	3.76838e-88	0.0963112	0.00510335	0.0215206	0.0756518	0	0
TACCCA	0.0125472	0.0179358	6.42239e-61	0.0388691	0.0601939	2.20879e-57	0.0907126	0.0609516	0.0607515	0.0661336	4.94065645841247e-324	0
TATCCA	0.027325	0.0167863	3.96509e-302	0.0686982	0.0463927	0.0143808	0.118088	6.62253e-237	0.0164896	0.0290441	0	0
TAATCA	0.0240252	0.0033779	1.8046e-93	0.000854108	0.0719686	4.95313e-05	0.0947091	0.0159395	0.0152898	0.0291245	4.94065645841247e-324	0
TAGTCA	0.00741447	0.0112306	4.87943e-53	0.0201169	0.00857536	0.012678	0.0723995	6.72084e-170	0	0.0314902	0	0
TACTCA	0.0123248	8.27138e-20	0.0166553	0.00781435	0.0654856	0.0126871	0.0509557	0.0323821	0.018794	0.0992736	0.0215704	0
TATTCA	0.0339394	0.0400643	0.00486701	3.41882e-19	0.0395283	5.28782e-75	0.0618304	0.0329056	0	0.0679457	0	0
TAAATA	0.0380704	0.0567311	4.69725e-85	0.263997	0.0609603	0.0944695	0.04277	1.58598e-15	0.119295	4.94065645841247e-324	0	0.102389
TAGATA	0.0155292	3.18404e-210	6.98104e-204	0.0580844	0.0509878	9.60018e-170	0.0717925	0.0267037	0.0266364	0.0437943	0	0.0184721
TACATA	0.0247348	0	0.00799872	0.0115812	0.00570982	3.80129e-35	0.0866327	0.0303857	0.04384	0.0344354	0	0
TATATA	0.0130392	0.0154434	0	0.026307	4.94065645841247e-324	0.00625005	0.0440435	0.00529997	0.0473891	0	0	0
TAAGTA	0.0115213	4.94065645841247e-324	0.0019562	0.0218377	0.0362828	1.38992e-256	0.0239042	0.0154238	0.0405655	0.0031973	0	4.94065645841247e-324
TAGGTA	0.00373477	0	0	0.0128526	0.0367434	0.0064093	0.0224963	2.78656e-235	0.00168869	0	0	0
TACGTA	0	0	0	0	0.00407162	1.20522e-78	0.00322432	4.94065645841247e-324	0	0.0107648	0	6.26815e-70
TATGTA	0.0171631	0.00946678	0	0.0287558	0.0386642	0.00050983	0.0142858	0.0259891	0.0321658	0.0227301	1.46122e-13	0
TAACTA	0.00337765	0	0.0290337	4.94065645841247e-324	0.0100367	6.29501e-263	0.0259849	0.00719586	0.0017552	0.00822795	0	0
TAGCTA	0.00179447	0	0.0120981	0.00435206	0.00634124	1.51133e-121	0.0112152	4.94065645841247e-324	0	0.0307469	0.00594324	0
TACCTA	0.00462543	0	3.20885e-251	0	0.00448559	0.0153315	0.0262986	1.27555e-114	0.0210541	0.0469108	0	9.88131291682493e-324
TATCTA	0.0191215	0.00307662	0.00711641	0	0.00760482	4.94065645841247e-324	0.0387968	4.94065645841247e-324	0.00607729	0	0.0121904	0
TAATTA	0.0470057	4.94065645841247e-324	0	0.00800902	0.0247955	0.0023604	0.0269112	1.88196e-67	1.44625e-190	0.0526016	4.94065645841247e-324	0
TAGTTA	0.00942808	0.0119271	0	0.000730887	0	0.00313429	0.0259925	6.2183e-39	4.94065645841247e-324	0.0428641	0	0
TACTTA	0.0132032	0.0108794	7.10167e-298	0	0.0164461	4.94065645841247e-324	0.0425372	1.48219693752374e-323	0	0.030434	0	0
TATTTA	0.0974518	0.0321644	4.94065645841247e-324	4.94065645841247e-324	0.0139982	2.89246e-249	0.0374598	1.00019e-130	0	0.0117664	0	0
TAAAAG	0.0042011	0	0	0.0269048	0.0377943	4.94065645841247e-324	0.00879114	9.47312e-38	0.00212046	0.0141248	0	0
TAGAAG	0.00247079	0	4.94065645841247e-324	4.94065645841247e-324	0.0455517	0	4.94065645841247e-324	0.00603454	0	0.0529802	0	0
TACAAG	0.000756205	0	0	0.0126886	0.0471648	8.57615e-277	0.00403784	4.94065645841247e-324	0	0.0149788	0	0.00790077
TATAAG	0.00403532	0	5.6207e-236	0.00469037	0.0201584	4.94065645841247e-324	0.00107836	0.0044964	0	0.00868301	0	0.0158626
TAAGAG	0	0	0	0.0228994	0.0165411	0	0	0.0044102	4.94065645841247e-324	0.0333013	4.94065645841247e-324	0.0128847
TAGGAG	0	0	0	0.00901182	0.0329259	0.00198176	4.94065645841247e-324	1.26738e-165	0.00664819	0.0608574	4.94065645841247e-324	0
TACGAG	0.00213983	0	0	0.00682017	4.94065645841247e-324	0	0	4.94065645841247e-324	0	0	0	0
TATGAG	0.00595155	0	0	0.0147025	0.0186106	4.94065645841247e-324	0.00953596	0	0	0.0468926	0	0
TAACAG	0.00134516	0	0	0.0137815	0.0267688	0	0	0.00315598	0	0.00955758	0	0
TAGCAG	0	0	0	0.0129916	0.0077979	0.00267651	4.94065645841247e-324	0	0	0.0324415	4.94065645841247e-324	0
TACCAG	0	0	0	0.00983966	0.0121119	0	0	0	0	0.0631914	0.0176449	0
TATCAG	0	0	0	0.0237727	0.00594006	0	0	4.94065645841247e-324	0	0.0159961	0	0
TAATAG	0	0	0	0.0178982	0.00479428	0	4.94065645841247e-324	0	0.000652371	0.0402999	0	0.0284979
TAGTAG	0	0	0	0.0037566	0	0.00556011	4.94065645841247e-324	4.64711e-192	0	0.0262213	0	0
TACTAG	0	0	0	0.00787975	0.0153116	0	0.0127985	4.94065645841247e-324	0.00238917	0.0562233	0	0
TATTAG	0.00369623	0	0.0101389	0.0215317	0.00325743	5.1961e-95	0	0.00845981	0	0.000337521	0	0
TAAAGG	0	0	0	0.0212762	0.026978	4.94065645841247e-324	0.00574401	0	0.0162773	0.104006	4.94065645841247e-324	0
TAGAGG	4.94065645841247e-324	0	0.00846907	0.00203316	0.0809567	4.94065645841247e-324	0.0100133	4.94065645841247e-324	0	0.0929681	0	0
TACAGG	0.00123266	0	0	0.0388405	0.0310955	0	0.0140712	4.94065645841247e-324	4.94065645841247e-324	0.049242	0	0
TATAGG	0.0035826	0.00496259	0	0.0171306	0.0280786	0	0.00308724	2.71594e-130	0	0.0142502	6.76915e-300	0
TAAGGG	0	0	0	0.0336445	0.0110349	0	0.00695986	1.14958e-293	0.00442025	0.0708497	0	0
TAGGGG	0.00248896	0	0	0.0448836	0.0259958	4.94065645841247e-324	0.0186978	4.94065645841247e-324	0.00948755	0.100835	0.0215722	0
TACGGG	0	0	0	0.0136745	0.000808128	4.94065645841247e-324	0.014955	4.94065645841247e-324	0.00614672	0.0293475	0	4.94065645841247e-324
TATGGG	4.94065645841247e-324	0.00577341	0.00787738	0.014733	0.0527652	3.25154e-265	0.0131382	1.33491e-261	0.0576432	0.0406021	0	0
TAACGG	0.0148513	0.00370125	0	0.0272387	0.0245012	0.00462414	0.00331203	0.00540549	0.0174107	0.105179	0.0277417	0
TAGCGG	0.00526914	0.0203791	4.94065645841247e-324	0.0529911	0.00772286	1.44235e-08	0.0617774	5.18411e-168	0.00710051	0.132776	0	0.0152694
TACCGG	0.0247312	0.0259093	0.0257145	0.0272306	0.0313386	4.94065645841247e-324	2.02767e-60	0.0131384	0.00860547	0.247545	0	0
TATCGG	0.0163683	0.0247711	4.94065645841247e-324	0.00504848	0.0529778	0	0.0229125	0.00511088	0.0145837	0.0782548	0	0
TAATGG	0.0214033	0	0.0362095	0.0165735	0.00795247	4.94065645841247e-324	0.00482525	0	0	0.0938628	0	0.0214094
TAGTGG	0.0024692	0.00793563	0.00689846	4.94065645841247e-324	0.00654627	4.94065645841247e-324	0.025391	0.00620215	0.00112494	0.0524243	0	3.303e-290
TACTGG	0.0098659	0.008213	4.94065645841247e-324	0.0332145	0.00241815	0.00302123	0.0129751	0.0146453	0	0.0555834	0	0
TATTGG	0.0351394	0.00569415	0	5.64135e-85	0.0289843	4.94065645841247e-324	0.0195571	9.88131291682493e-324	0.00694501	0.0391639	0	0.0287118
TAAACG	4.94065645841247e-324	0	0.0111035	0.00134988	0.0649822	1.60448e-27	0.00817737	0.00603191	9.88131291682493e-324	0.0122674	0	0
TAGACG	0.00172752	0	0	0.0243274	0.023042	5.71102e-148	4.94065645841247e-324	0.00619423	0.0158976	0	0.0124283	0
TACACG	5.11148e-200	0.0168608	0	0.00242985	0.0786523	0.00882801	0.0216974	0.00167502	0.0159967	0.0181371	0	0
TATACG	0.0021915	0	0	0.000104251	0.0135011	9.88131291682493e-324	0.0128865	0	0.0143589	0	0	0
TAAGCG	0	0	0	0	0.0389899	1.31287e-304	0.00741965	4.94065645841247e-324	0	0.00874475	0	0
TAGGCG	0.00232122	0.00754203	4.94065645841247e-324	0.00429555	0.0330006	0.0107941	0.0154572	4.94065645841247e-324	0	0	0.0128879	0
TACGCG	0	0.0080402	0.00477969	0.00971959	0.0273027	4.99006302299659e-322	0.0114766	0.00938839	0.00553434	9.09887e-30	0	0
TATGCG	9.88131291682493e-324	4.95548e-71	0.00813974	0.0193578	0.0601957	0.0373012	0.0255672	0	0.00219729	0.000460933	0	0
TAACCG	0.00319245	0	0	0.0204039	0.0100745	8.09949e-299	0.0410607	4.94065645841247e-324	0.00958521	0.0063926	0	0
TAGCCG	0	6.29537e-272	0.00305404	7.94098e-102	0.0115913	4.94065645841247e-324	0.0222048	0	0.0101592	0.00708712	0	0
TACCCG	5.39816e-112	0	0	0.0137252	0.01348	0.00563505	0.0536417	0.00881694	0.0167998	0.010378	4.94065645841247e-324	0
TATCCG	0.00198241	1.37161e-48	4.94065645841247e-324	0.00707391	0.00666573	0.00413093	0.0119249	0.00948391	0.0184287	0	0.0117957	0
TAATCG	0	0	0	0.0124095	0.000647284	0.00520023	0.00800509	0	4.94065645841247e-324	0	0.0251724	0
TAGTCG	0	0	2.54041e-52	4.94065645841247e-324	0.0136358	0	0.00767398	4.94065645841247e-324	0	2.769e-145	0	0
TACTCG	0.00528963	0	0.00414222	0.0110565	0.00703097	4.94065645841247e-324	0.0274201	3.05036e-65	0	0.0523283	0	0
TATTCG	4.94065645841247e-324	0.00918176	0.0100979	0.00145758	0	4.94065645841247e-324	0.0139689	4.94065645841247e-324	0	0.012462	0	0
TAAATG	0.0210951	0.0236044	0.00500871	0.221106	0.0619493	4.16981e-41	0.0502798	0.0550222	0.0765473	0.0821211	0	2.74249e-283
TAGATG	0.0204607	0	0.00772218	0.0758106	0.026036	0.0176864	0.0468461	0.0143722	0.085244	0.0155999	0	0.00579424
TACATG	0.0121256	0.0118839	0.00088828	0.060398	0.0465451	0.0273395	0.0466758	0.0103645	0.0510852	0.0457372	0	0.00696582
TATATG	0.018325	0.0130122	1.71873e-17	0.0438503	0.0179788	1.03648e-81	0.0614675	0.00626755	0.0739096	0.0136366	0	0
TAAGTG	0.0110144	0	4.94065645841247e-324	0.0477963	0.0341801	8.82041e-147	0.053553	0.00624416	0.0572202	0.085048	0	0.0137066
TAGGTG	0.0117924	0.00337634	0	0.0274972	0.0520588	0.00756923	0.0289059	0.00958704	0.0130415	0.0632574	1.76289e-283	0
TACGTG	0.00431684	0	0.00648997	0.00504371	4.88571e-95	0.00519374	0.0150654	4.94065645841247e-324	0.00419335	0.0379313	0	4.94065645841247e-324
TATGTG	0.0153365	0.0219021	1.0923e-103	0.039573	0.0244069	0.0225393	0.0704615	0.0961577	0.0961005	0.0150942	0.0137612	0
TAACTG	4.94065645841247e-324	0.00756776	0.0188108	0.0282268	0.0208605	1.07058e-92	0.0912799	0.0163133	0.0872349	0.0431321	4.94065645841247e-324	0
TAGCTG	0.00775962	0	0.00763737	0.0217481	0.0226857	0.0167673	0.0845687	0.00510326	0.00608575	0.0817452	0	0.00651607
TACCTG	0	0.018486	0.00228444	0.013999	0.0369076	0.0140465	0.0723067	9.31584e-94	0.011476	0.111085	0	4.94065645841247e-324
TATCTG	0.0348415	0.00914119	0.0103523	0.00557403	0.0406609	0.0138868	0.103755	4.94065645841247e-324	0.0543201	0.042035	0.0179851	0
TAATTG	0.0270727	0.032692	4.94065645841247e-324	0.0156513	1.1918e-111	0.0112612	0.071752	0.0607485	0.00902081	3.49261e-31	0	0.0120309
TAGTTG	0.0189104	5.07887e-68	0.0128492	0.019335	0.0276757	5.33869e-167	0.0724421	2.39381e-09	0.00760929	0.0158762	0	0
TACTTG	0.00886341	0.0203042	0.0158677	0.0118924	0.0411807	4.33935e-267	0.11222	0.0092852	1.77411e-157	1.67188e-80	0.0206388	0
TATTTG	0.0661854	0.0479503	4.94065645841247e-324	0.00872415	0.0293986	4.94065645841247e-324	0.0875671	5.32216e-186	0	0.016	0	0
TAAAAC	0.00308192	0.0144751	9.06728e-240	0.0482156	0.210408	4.94065645841247e-324	0.00992021	4.94065645841247e-324	3.93965e-36	0.00467031	0	0.00693153
TAGAAC	0.00442425	0	0	0.0161107	0.205322	0	0	0.002791	0	0.00291547	0	0
TACAAC	4.94065645841247e-324	0	0	0.0361199	0.0725557	4.94065645841247e-324	0.00359005	0.0177643	0	0.0280108	0.0131874	0.0219472
TATAAC	0.00177214	0.00341713	0	0.00483899	0.0243118	0.0073112	0.00174598	0.00819669	0.00484276	0	0	0
TAAGAC	9.29506e-223	0.0146662	9.88131291682493e-324	0.0425512	0.0607658	0.00250377	4.94065645841247e-324	1.8697e-90	0	0.0535794	4.94065645841247e-324	4.94065645841247e-324
TAGGAC	0.000863537	2.73651e-135	0.00386205	0.0524139	0.0729298	0.00480217	5.11364e-251	1.54908e-81	0	0.0632681	0	0
TACGAC	0	0	0	0.009722	0.0354664	0	0	0	0	0.00914081	0	0
TATGAC	0.00366542	0	0	0.0468483	0.0495591	0.00712809	4.94065645841247e-324	0.00371303	0	0.0100624	1.20323e-22	0
TAACAC	0.00377172	0	0.00586527	0.0460119	0.043512	4.94065645841247e-324	0.0111375	4.94065645841247e-324	0.00940174	0.0119961	0.0127017	0.00825771
TAGCAC	0	0.008818	0	0.00578895	0.0303015	0.00295002	0	0	0	0.086979	0.015256	0
TACCAC	0	0.000115699	0.0214088	0.021538	0.0381548	0	0	4.94065645841247e-324	0	0.0927283	4.94065645841247e-324	0.0186748
TATCAC	0	0.00442854	4.94065645841247e-324	0.0107495	0.0229636	0	0	4.94065645841247e-324	0	0.0282666	0	4.94065645841247e-324
TAATAC	0.00198084	0	0	0.0186976	0.0668176	3.61364e-208	0.00843734	4.94065645841247e-324	0	0.0412255	4.94065645841247e-324	0
TAGTAC	0	0	0	0.00963944	0.0207826	0	1.24208e-175	0	2.42727e-208	0.0263118	0	4.94065645841247e-324
TACTAC	0.00207217	0	0	0.0337285	0.0305737	0	0	4.94065645841247e-324	0	0.0412034	0.00359097	9.17715e-283
TATTAC	0.0163957	0.00349427	0	0.00125358	0.0353918	0	0	0	0	0.0787352	0	0.0152417
TAAAGC	0	9.88131291682493e-324	0.00304821	0.020542	0.028785	0	4.94065645841247e-324	0.0145123	0.00183845	0.0365081	0.00145876	0
TAGAGC	0.00217697	0	0	0.0216085	0.050963	0	9.88131291682493e-324	0	0.00613475	0.073443	0	4.94065645841247e-324
TACAGC	0	0	0	0.0253919	0.02263	4.94065645841247e-324	0.00294134	0.0184689	0.00215537	0.0494972	0	0
TATAGC	0	0	0	0	0.0153041	0	0	0	0.00600689	0.0342676	0	0
TAAGGC	0.000721203	5.91276e-244	0.0117951	0.017694	0.0473668	0	9.2558e-266	4.08181e-267	0.00732844	0.0303308	0	0.0281874
TAGGGC	0	0	0	0.0234579	0.0632775	0	0	0	0	0.0250799	0	0.0217536
TACGGC	0	0	0	0	0.0161679	0	0	0	0	0.0416564	0	0
TATGGC	4.94065645841247e-324	0	0	0.031062	0.104205	0	0	0	0.0178124	0	0	0
TAACGC	0.0111238	0.00872844	4.94065645841247e-324	0.0382377	0.115851	4.94065645841247e-324	0.000968636	0	0.00738653	0.103039	0	0.00106779
TAGCGC	0.00909204	0.00442835	0.00398201	0.0705025	0.0986416	0.00324927	0.0377753	3.49502037868098e-320	4.94065645841247e-324	0.0372451	0	0
TACCGC	0.00522724	0.0118187	0.0131695	0.021273	0.0643554	4.94065645841247e-324	0.0120965	0.0176915	0.0247608	0.0905867	0.0145072	0
TATCGC	0.00731968	0.0164583	0.00694412	0.0147626	0.0711663	4.94065645841247e-324	0.0279069	2.13902e-290	4.94065645841247e-324	0.125368	0.01611	0
TAATGC	0.00224973	0.00433402	0	0.0261594	3.78178e-40	0	1.10147e-182	0.00144625	0	0.0426409	0	0
TAGTGC	0	0	0	0.00519446	0.00957677	0	0	0.00597699	0	0.0865853	0	0
TACTGC	0.0111298	0	2.42576e-256	0.00110432	0.0190559	0	0.0144275	4.94065645841247e-324	0	0.0113551	0.0133999	0
TATTGC	0.0221183	0.00340419	7.07221e-243	0.0116383	0.0158332	0	4.94065645841247e-324	0	0	0.0281261	0.0218853	0.017956
TAAACC	0.0130723	0.00619433	2.11579e-273	0.0482561	0.217853	0.00655031	0.00734973	0.00805336	0.0265456	3.52763e-244	0.0310695	0
TAGACC	0.00832839	0.00586669	0.0384041	0.0328554	0.225117	1.29746e-06	0.0244418	0.00129607	0	0.0700483	0.0144079	7.75458e-60
TACACC	6.30208e-173	0	0.0225939	0.011211	0.134291	0.0553228	0.0406795	7.57858e-99	0.0441204	0.0100493	0	0
TATACC	0.0129979	0	7.75838e-187	0.0283443	0.0579414	4.94065645841247e-324	0.0134776	8.77951e-303	0.0244808	0.0427214	0	0
TAAGCC	0.00946833	0.0116196	0.024311	0.0115755	0.145157	0.0278342	0.0985664	1.1347e-199	0.0157761	0.028082	0.00386442	0
TAGGCC	0.00399642	0	0.00410282	0.0178844	0.149772	0.0798349	0.0499816	0.00288158	4.94065645841247e-324	0.0637178	0	0
TACGCC	0.00167236	0	5.58662e-29	0.0135954	0.0624125	0.0263631	0.0153789	4.94065645841247e-324	0	0.0191001	0	0
TATGCC	0.0121263	7.95669e-223	0.00792881	0.0108658	0.159427	0.141107	0.0688959	2.67561e-89	0.0682579	0.00901752	0.00712257	0
TAACCC	0.0123862	0.033695	5.04792e-176	0.0334978	0.0666827	2.20462e-107	0.0963359	0.0420081	0.0240934	0.0271517	4.94065645841247e-324	0
TAGCCC	0.0110232	0.0089698	0.0427768	0.0485467	0.0673736	0.116689	0.0424178	7.75308e-210	0.0144453	1.63518e-98	0.0136857	0
TACCCC	0.00359519	4.94065645841247e-324	0.0151337	0.131489	0.0504593	0.0541755	0.179956	2.02586e-13	0.0422345	0.103608	0	0
TATCCC	0.0318682	0.0688163	0.00488572	0.0497919	0.0470323	0.080637	0.104492	0.011352	0.0273501	0.0543023	0	0
TAATCC	0.0205022	0.00705982	6.75786e-218	0.0253652	0.045287	1.06974e-116	0.0548003	0.025812	0.00921257	4.40889e-95	0	0.0191887
TAGTCC	0.0185943	0.0526311	0.0256216	0.00333745	0.0534103	3.66049e-249	0.0562147	0.0260433	4.94065645841247e-324	0.0429961	0	0
TACTCC	0.0171485	4.94065645841247e-324	4.94065645841247e-324	0.0250891	0.059953	0.0160194	0.0738718	0.0128012	0.00444384	0.0290244	0.0205133	0
TATTCC	0.0956544	0.107805	0.0139588	0.0300014	0.0117006	0.0381071	9.89515e-21	0.00549016	0.0049545	0.0433676	0.00755868	0
TAAATC	0.0562265	0.0774989	2.32687e-88	0.2995	0.102213	0.00663245	0.0357027	0.00517309	0.0561251	0.0750545	0.0276405	0
TAGATC	0.0487905	0.0330756	0.023083	0.15592	0.0886973	0.0043679	0.0298035	1.61814e-164	0.0393402	0.0245079	0	4.94065645841247e-324
TACATC	0.0259887	0.00374798	4.94065645841247e-324	0.0249388	0.0827852	2.27384e-182	0.0506921	0.0473845	0.0284318	0.0891352	0	4.94065645841247e-324
TATATC	0.0210781	0.00996023	0	0.00660212	0.0403062	3.23964e-52	0.0132976	0.0704679	0.03608	2.94629e-158	0.00412512	0.0134991
TAAGTC	0.00628522	0.00445244	0.0341858	0.0182029	0.0401486	0.0256084	0.020076	4.94065645841247e-324	0.0661988	0.037578	3.05132e-126	0
TAGGTC	0.00324123	4.94065645841247e-324	4.94065645841247e-324	1.79435e-232	0.0136972	5.11613e-13	0.0639657	0.0156813	0	0.0828839	0	0
TACGTC	0.00197947	0	0	9.14202e-71	0.0324079	2.52704e-143	0.0155154	1.14362e-153	0	0	0	0
TATGTC	0.0273829	0.0114831	7.70889e-77	0.0182378	0.0714607	0.0129654	0.0610655	0.00459796	0.0791482	6.33241e-221	0.021434	0
TAACTC	0.0262256	0.0624226	0	0.0196355	0.0417826	0.0160761	0.116445	4.94065645841247e-324	0.0252905	0.0711268	0	0
TAGCTC	0.0173733	0.0160106	0.021147	0.028295	0.0500088	0.00407096	0.0587989	0.0263403	0.016709	1.46027e-187	0	4.94065645841247e-324
TACCTC	0.0106617	0.0194604	0.0568995	1.20254e-20	0.0441825	0.0267095	0.0792653	0.0175533	0.0195464	0.0652559	0	0.0103738
TATCTC	0.0663732	0.120767	4.94065645841247e-324	0.102154	0.0473292	0.0182638	0.086289	0.0328883	0.0470701	0.072478	4.94065645841247e-324	0.0387828
TAATTC	0.0900727	0.144845	0.0112472	0.0345481	0.0418135	0.00771593	0.0650311	0.0194859	0	0.0511844	0.0253797	0
TAGTTC	0.0510125	0.094476	5.15956e-21	4.94065645841247e-324	0.0277999	6.88558e-40	0.0486835	0.0269033	0	0.0452981	0	0
TACTTC	0.0262038	0.0223157	0.0304975	0.0122837	0.0159054	1.59077e-63	0.0468533	1.47888e-22	0.00792385	0.0260539	0.0233573	0
TATTTC	0.246812	0.0879776	0.0371899	0.0196402	0.0257202	4.94065645841247e-324	0.0542381	4.94065645841247e-324	0.0157612	0.0615613	0	0.0158162
TAAAAT	0.0189769	0.0133602	3.82528e-168	0.0441924	0.0818956	9.86007e-256	0.0201101	0.00373509	7.97605e-220	0.0589621	0	0
TAGAAT	1.62437e-145	0.01771	0.00246966	4.94065645841247e-324	0.151471	3.49663e-158	0.0118221	0.0101579	0.0046307	0.0180172	0	0
TACAAT	0	0	0	1.28379e-69	0.0679336	9.25311e-118	0.0121938	0.00861931	0	0.0647598	0	0
TATAAT	0.00842111	0.00964556	0	0.0118917	0.0371415	4.94065645841247e-324	0.0135089	4.94065645841247e-324	0.0114729	0	0	0
TAAGAT	0.00549296	4.94065645841247e-324	0.0136522	0.0253242	0.0561431	4.94065645841247e-324	4.94065645841247e-324	1.68514e-195	0	0.062787	0	0
TAGGAT	0.00533508	1.5211e-237	0.01301	0.00320406	0.049208	0	0	0	0.00937274	0.0233623	0	0
TACGAT	1.01114e-08	0	5.67303e-143	0.00410132	0.0273531	0	0.00809059	0	2.71e-162	8.60604e-254	0.0111995	0
TATGAT	0	0	0	0.0317088	0.0542021	4.94065645841247e-324	0.00374151	2.01191e-206	0.00431204	4.94065645841247e-324	0	0
TAACAT	0.00877984	0	4.94065645841247e-324	0.0107551	0.00391451	0	6.07048e-164	0	0	0.0434351	0	0
TAGCAT	0	0	0	0	0.0153042	0	0.00326687	0	0	0	0	0.0133865
TACCAT	0.00189512	0	0	0.00983144	0.0102504	0.00306662	4.94065645841247e-324	0	0.00667358	0	0	0
TATCAT	0.00503816	0.00975929	4.94065645841247e-324	8.64372e-230	0.0126437	0.00614629	0	4.94065645841247e-324	0	0.0231728	0	0.0295227
TAATAT	0.0100505	0.00317661	4.94065645841247e-324	0.0268331	0.0139494	0	0.0117368	4.94065645841247e-324	0.0077243	8.56517e-128	0.0258201	0
TAGTAT	0.00412142	0.00459782	0	2.3129e-57	0.0301091	0	0	0	0	0	0	0
TACTAT	0.00146518	0	0	0.0195736	0.0286161	0	0	4.94065645841247e-324	0	0.00735091	0	0
TATTAT	0.0251018	4.94065645841247e-324	0.00615126	0.00333958	0.0430857	4.94065645841247e-324	0	0.0239581	0	0.0196296	0.0199654	0
TAAAGT	0.00589764	0.00421445	4.94065645841247e-324	9.65198e-227	0.0227337	0	0.0060166	4.94065645841247e-324	0.00544161	0.122727	0	4.94065645841247e-324
TAGAGT	0.00459239	0	0.00382714	0.0221	0.0265405	0.00246028	6.166e-52	4.94065645841247e-324	0.00341312	0.139165	4.94065645841247e-324	0
TACAGT	0.00463724	0.00420514	0	0.0160408	0.0297123	0	4.94065645841247e-324	0	0.0169489	0.0891814	0.0138762	0
TATAGT	0	0.00429965	0	0.00919807	0.0179933	0.00306762	4.94065645841247e-324	0	0	0.0807391	0.0173162	0
TAAGGT	0	0	4.94065645841247e-324	2.4349e-99	0.0305668	4.94065645841247e-324	0	0.0222729	0.0289425	0.0220031	0.0155934	0
TAGGGT	0.00416839	0	0	5.24088e-202	0.035116	0	3.28149e-181	4.94065645841247e-324	0.0218887	0.0465176	1.20064e-62	0
TACGGT	0.00201982	0	0.00394433	0.0207424	0.0100745	0.00657155	0.00021422	4.94065645841247e-324	0.00233403	0.0306178	0	4.94065645841247e-324
TATGGT	0	0	0	0.0234426	0.0287299	0	0	0	0.0134114	0.0445257	4.94065645841247e-324	0
TAACGT	0.0103392	0.0106718	1.79841e-68	0.00562544	0.066803	0.00886709	0.00821905	4.94065645841247e-324	0.0259268	0.152033	0.017055	0.0147209
TAGCGT	0.0117362	0.010637	2.30946e-45	0.0108679	0.0275994	0.0134024	7.22741e-28	0.0045098	0.0136038	0.0808875	0	0
TACCGT	0.0104959	0.0145602	4.94065645841247e-324	0.0278739	0.0166222	4.94065645841247e-324	0.0220559	4.94065645841247e-324	0.0351556	0.0505461	0	0
TATCGT	0.035833	0.00911338	3.1629e-64	0.0230486	0.0520532	8.30713e-266	0.0381171	4.94065645841247e-324	0.0159458	0.0413128	0.0227775	0.00609131
TAATGT	0.0279249	0.0063455	4.94065645841247e-324	0.0391195	7.0398e-17	4.94065645841247e-324	0.0116029	0	2.15859e-35	0.0141181	0	0
TAGTGT	0.0114644	0.00899531	0.00324295	2.26134e-44	0.00986683	0	0.00749382	4.94065645841247e-324	0	0.059401	0	0
TACTGT	0.0114341	0.00109789	0.0032081	0.0394602	0.00222211	4.94065645841247e-324	1.64574e-112	0.017284	0	0.0349021	0	0
TATTGT	0.0407247	0.00178725	4.94065645841247e-324	4.75695e-135	0.0110309	2.28197e-280	0.00892495	9.84769e-212	0	0.0662263	0.0265248	0
TAAACT	0.00923015	0	0.0201169	0.0467986	0.205042	0.00735659	0.0033939	0.000192956	0.0788901	0.126777	0	0.00921696
TAGACT	4.24991e-181	0.01791	0.0125859	0.0332639	0.153477	4.94065645841247e-324	0.0241135	0.0114817	0.0419224	0.00530076	0	0
TACACT	0.0085892	0.00413288	8.73474e-44	0.0346881	0.124166	0.0225203	0.0322487	1.99891e-48	0.064368	0.0688457	0	4.94065645841247e-324
TATACT	0.00338355	0	0	0.0194178	0.0507339	4.94065645841247e-324	0.00832289	0.0183436	0.0128212	0.0686265	0	0
TAAGCT	0	0.0041849	0	6.59189e-08	0.0797379	4.94065645841247e-324	0.0229253	0.0066562	0.0686611	0.103354	0	0
TAGGCT	0.0057637	0.00789983	4.94065645841247e-324	0.0146679	0.0913708	0.015012	0.0222567	9.96748e-61	0.00656462	0.0707071	4.94065645841247e-324	0
TACGCT	0.00167385	0.00527178	1.43153e-165	0.0123042	0.052474	0.0124004	4.94065645841247e-324	0	0.00987885	0.017386	0	0
TATGCT	0.00754852	0.00557211	4.77829e-07	0.0459651	0.121818	0.0181898	0.0958736	1.53292e-120	0.068182	0.0104435	0	0
TAACCT	0.0103169	0.00421011	2.55845e-204	0.0289734	0.0080072	0.0412929	0.0400098	0.00860442	0.0122975	0.111187	0	0
TAGCCT	0	0.0106253	0.0142623	0.0161714	0.0349209	1.12728e-08	0.0569973	0.0383994	0.015768	0.0170785	0	0
TACCCT	0.00489218	0.00930877	0.0102805	0.0233406	4.72881e-100	0.00634737	0.0758004	2.0095e-138	0.0383701	0.0884523	0.00698832	0
TATCCT	0.0128313	0.00505733	0.0430191	0.0203884	0.0204314	1.88418e-120	0.0634823	0.0287521	0.0647699	0.0517473	0	0
TAATCT	0.0287407	0.011964	2.11068e-11	8.89882e-221	0.0401779	0.0227297	0.0216011	0.00363302	0.0264525	0.0366184	0	0
TAGTCT	0.00531874	4.94065645841247e-324	0.0157798	4.94065645841247e-324	0.0417362	0.00814154	0.0386608	0.0073963	4.94065645841247e-324	0.121662	1.81471e-127	0
TACTCT	0.00806146	7.42938e-163	4.94065645841247e-324	0.0122979	0.0356226	3.07972e-158	0.0802256	0.0165331	0.0153326	0.0560217	4.94065645841247e-324	0.0162925
TATTCT	0.0673264	0.0339918	0.0188331	0.00806374	0.006429	4.94065645841247e-324	0.0491503	3.88873e-195	4.94065645841247e-324	0.114433	0	0
TAAATT	0.299908	0.15484	4.29313e-160	0.325815	0.0554725	0.219986	0.0811176	0.00841999	0.174537	0.120708	0.0146168	4.94065645841247e-324
TAGATT	0.0543605	0.0388088	4.54477508510413e-315	0.047181	0.0688053	0.0260628	0.0566285	0.0271966	0.0536833	0.0574352	0	0.0180194
TACATT	0.0428106	0.024529	0.00923219	0.0098338	0.0501386	0.0055199	0.0768194	0.0568565	0.0387263	4.94065645841247e-324	0.0101248	0
TATATT	0.0368312	0.0140462	0.00389489	0.0130758	0.0279165	0.0178703	0.0236794	5.75887e-163	0.105733	0.0212916	0	2.82255e-39
TAAGTT	0.013083	0.0142113	0	0.0188831	0.0271428	1.81182e-69	0.0196821	0.0502946	0.0662178	0.0497844	4.94065645841247e-324	0
TAGGTT	0.0279375	0.0136687	0.017005	0.0107726	0.0476103	0.0166743	0.0421681	4.94065645841247e-324	0.0152382	0.062869	5.19584e-11	0
TACGTT	0.00983946	0.00525006	0.00587211	0.00387148	0.0283225	4.94065645841247e-324	0.00261076	4.94065645841247e-324	0	0.0028832	0.0144247	0
TATGTT	0.0416388	0.0123832	1.06662e-10	0.03369	0.0297023	0.0472406	0.00299789	0.0135764	0.0924649	0.0304307	0	3.46515e-89
TAACTT	0.0467375	0.0249373	0.0137477	9.52254e-19	0.044825	0.0622907	0.0674415	4.94065645841247e-324	0.0791371	0.0464315	0	0
TAGCTT	0.0467328	0.0353846	0.0187448	0.00587851	0.0388999	0.00765911	0.0425935	0.0110186	0.0140187	0.0565996	0.0235168	0
TACCTT	0.0287269	0.0170229	0	0.00892024	0.0249727	0.00224611	0.0678923	0.0066981	0.0534336	0.069561	0	0.0190623
TATCTT	0.0649681	0.0501021	0.0537475	4.94065645841247e-324	0.0502983	0.0247611	0.0419334	8.92887e-169	0.0477148	0.0530731	0	0
TAATTT	0.174646	0.0616032	0.033222	0.0391365	0.0192166	0.00300697	0.0717671	0.0108229	4.94065645841247e-324	0.0978557	6.52597e-264	0.00613117
TAGTTT	0.086507	0.0140926	0.0389666	0.00735905	0.0148087	9.39791e-176	0.040656	2.53152e-297	0.0110321	0.0421202	0.00301592	0
TACTTT	0.033805	0.0129708	0.0339806	3.26582e-14	0.0233564	8.91997e-286	0.0500826	0.00683277	0	0.0215111	9.85669e-97	0
TATTTT	0.305576	0.0412769	4.94065645841247e-324	0.00158683	0.0476858	0.010418	0.0590214	4.94065645841247e-324	0.00497765	0.0724327	4.94065645841247e-324	0.0140235
CGTTTT	3.52191e-244	0.00456846	4.94065645841247e-324	0.0367455	0.0065243	0	0	4.94065645841247e-324	4.94065645841247e-324	0.180465	1.18743	4.94065645841247e-324
CGTTTC	0.0108683	0	0.00463915	3.03309e-31	0.00530047	0.00393942	2.44096286053627e-312	4.94065645841247e-324	0	0.168248	0.5611	0
CGTTTG	0.0068201	0.0112805	0.0127468	4.94065645841247e-324	0	7.78644e-258	0.000251952	0	0	0.208204	1.24383	0.0146037
CGTTTA	0.00865052	0.00366679	0	4.94065645841247e-324	0.00571658	9.88131291682493e-324	0.00360305	0	0	0.0779792	0.749582	0
CGTTCT	0	0.00446926	4.94065645841247e-324	1.33647e-123	0	0	0	4.94065645841247e-324	0.00701451	0.170072	0.209629	0
CGTTCC	0	2.25994e-51	0.0112908	4.94065645841247e-324	0.00946862	0	1.48219693752374e-323	4.94065645841247e-324	4.94065645841247e-324	0.0652484	0.175364	0
CGTTCG	0.0021563	0	0	0	0	0	0	0	0	0.0436968	0.0846076	0
CGTTCA	0.0088278	0	0	4.94065645841247e-324	0.0211937	0	0	0.00447165	0	0.147811	0.235779	0
CGTTGT	0.00210827	0	0	0	0.00100884	0	0	0	0	0.0683468	0	0
CGTTGC	0	0	0	1.83677e-66	0.00737982	0	0	0	0	0.0482988	0.0483531	0
CGTTGG	0.00214625	0	0	0	0	0	0	0	0	5.69771e-07	0.0362679	0
CGTTGA	0.0042345	0	0	7.45269e-24	0.00604314	0	0	0.00454059	0	0.0521056	0.10398	0
CGTTAT	0	0.00440264	4.94065645841247e-324	0.0025235	0.00474555	0	0	4.94065645841247e-324	0	0.0360372	0.268146	0
CGTTAC	0	0	0	1.20767e-266	0.00828374	0.00357985	0.000776155	0.0133043	0	0.0241457	0.184536	0.0162665
CGTTAG	0.00138766	0	0	0.0128919	0.0139179	0.00540791	1.1311e-09	4.94065645841247e-324	0	0.0824754	0.610566	0
CGTTAA	0	0.00446929	4.94065645841247e-324	4.94065645841247e-324	0	0	0	1.95325e-150	0	0.158057	1.15942	0
CGTCTT	0.00126457	0.00571751	0	0.0102133	0.00345558	0	0	4.94065645841247e-324	0	0.064804	0	0
CGTCTC	0.00274798	0.0044499	8.32094e-163	0.0577889	0.0198225	0	0	0.00549382	0	0.0834132	0.0810035	0
CGTCTG	0.0513806	0	0.00278089	4.94065645841247e-324	0.00556455	1.37216e-187	0	0.00602324	0	0.110004	0.00207386	0
CGTCTA	0.00261496	0	0	4.94065645841247e-324	0	0	0	0.00365641	0	0.0461294	0.00596554	0
CGTCCT	0.00367279	0.00500453	0	0.0130151	0	0.00580714	0	0	0	0.0292641	0.0119881	0
CGTCCC	0	0	0	0.00775557	0	0	0	0	0	0.0675295	0	0
CGTCCG	0	0	0.00623011	0	0	6.97406e-184	0.00296716	0	0	0.0344765	4.94065645841247e-324	0
CGTCCA	0	0	0	0.00724096	0.00464654	0	0	4.94065645841247e-324	0	0.0519727	0	0
CGTCGT	0.00385468	0	0	0.0207269	0	0	0	0.00360457	0	0.018522	0	0
CGTCGC	0	0	0	0	0	0	0	0	0	0.054601	0.020673	0.0144385
CGTCGG	0	0	0	0.00839417	0	0	0	0	0	0.0349045	0.0307469	0
CGTCGA	0	0	0.0115978	0.0108139	0	0	0	0	0	0.057962	0	4.94065645841247e-324
CGTCAT	0	0	0	0.00159702	0.0041421	0	0	0.00961315	0	0.027073	0.0234831	0
CGTCAC	2.26671e-244	0	0.00551169	0	0	0	4.94065645841247e-324	0	0	0.0695771	4.94065645841247e-324	4.94065645841247e-324
CGTCAG	0.00230464	0.00409104	4.94065645841247e-324	4.48932e-202	0	0	0	0	0	0.0538759	0.0583763	0
CGTCAA	0	0	0	1.19921e-212	0	4.94065645841247e-324	0.0072002	0	0	0.126989	0.0404751	1.37544e-51
CGTGTT	0.0252203	0.0056822	6.49087e-205	0.0462175	0.0192551	3.3753e-203	0.00320447	0.00966105	0	0.0704334	0.0222587	0
CGTGTC	0.0154246	0.02353	0.0174276	0.0183141	0.013954	0.0390879	1.3326e-168	0.00771533	0	0.135303	0	0
CGTGTG	0.0144743	0.0100443	7.02473e-88	0.167987	0.00982442	0.0752664	4.94065645841247e-324	1.19838e-178	0	0.186361	0.0682711	4.94065645841247e-324
CGTGTA	0.00771609	0.00585669	0.00868299	0.0176264	0.00405918	0.0078008	4.94065645841247e-324	0.00848875	3.72562e-83	0.0163315	0.0308054	0
CGTGCT	0.0102879	0.00464076	0.00114734	0.036116	0.0415081	0.00709477	0	4.94065645841247e-324	0	0.0576194	0	0
CGTGCC	0.00964243	0.0145214	0.0133474	0.0352748	0.0494801	0.0319621	4.94065645841247e-324	0.0171281	0	0.0926042	0.0138312	0
CGTGCG	0.00826256	0	0	0.00566999	9.97076e-70	0	0.00576657	0.00756413	0	0.0584425	4.94065645841247e-324	0
CGTGCA	0.0322722	0.0158809	0.0118018	0.0239734	0.0461208	0.039671	4.94065645841247e-324	0.0022364	0	0.0814459	0.0404185	0
CGTGGT	0	0	0.00461724	0.0170843	0.000181704	0.00131032	4.94065645841247e-324	0.00610163	0.0094719	0.0378569	0	0
CGTGGC	2.83639e-98	0	0.0108845	0	0.00508105	0	0	0	0	0.0758747	0.0150572	0
CGTGGG	0	0	0	0.00164862	0.016874	3.29032e-274	4.94065645841247e-324	0.0100696	0.00602433	0.0815651	4.94065645841247e-324	0
CGTGGA	0	0	0.00497426	3.95516e-226	0.00622208	0	0	0	0.00645842	0.102474	0	0
CGTGAT	0.00472735	0.00645139	0.0133085	0.0025311	0	0.0411754	4.37099e-68	3.22184e-108	0	0	0	0
CGTGAC	0.0146198	0	4.96086e-305	0	0.00175815	0.040884	1.55246e-17	0	0	0.0251716	0	0
CGTGAG	0.00450091	4.94065645841247e-324	1.72599e-297	0.0199398	0.0053341	0.0302249	0.0185577	0.0187849	0	0.0783976	0	0
CGTGAA	0.0240166	2.20346e-249	0.0648859	2.65865e-127	0.014885	0.0260818	6.43311e-40	6.19345e-132	0.00558859	0.0689531	4.94065645841247e-324	0.0249629
CGTATT	0	4.94065645841247e-324	0.00591332	0.032421	0	0.00203092	4.94065645841247e-324	0	0.0130339	0.102089	0.0136792	0.00898595
CGTATC	0.00213405	0	0	0.0241279	0.00727327	0	0	0	0	0.0565235	0	0
CGTATG	0.00283636	4.94065645841247e-324	4.94065645841247e-324	0.0674228	0.0246054	0.00095818	4.94065645841247e-324	0.0274654	0	0.067671	0.0154329	0
CGTATA	0	0	0	0.0117834	0	0	0	0	0	0.0746746	0	0
CGTACT	0.00132508	4.42637e-137	4.94065645841247e-324	0.0363072	0.00823116	0.0105885	0.0159174	0.0215438	0	0.0855117	4.94065645841247e-324	0
CGTACC	0.00392028	0	0	0.0201133	0.00255395	0.00255815	0.0144148	4.94065645841247e-324	0	0.0141407	0	0
CGTACG	0.00211683	0	0	0.0118152	0	0	0	4.94065645841247e-324	4.94065645841247e-324	0.0309892	0	0
CGTACA	0.0156181	4.94065645841247e-324	0.005236	0.0621633	0.0149048	4.94065645841247e-324	0.000790226	4.94065645841247e-324	0	0.100303	0.0196918	0.00219228
CGTAGT	0	0	0	0.00558605	0.00227076	0	0	0	0	0.0866159	0	0
CGTAGC	0	0	0	0.00460113	0	0	0	4.94065645841247e-324	0	0.0668861	0	0
CGTAGG	0	0	0	6.42359e-236	0	0	0	0	0	0.0555396	0.032023	0
CGTAGA	0	0	0.000848392	0.0103872	0	0.0103779	0.00204728	4.94065645841247e-324	0	0.171747	0	0
CGTAAT	4.94065645841247e-324	0	0.0106593	0.0180698	0	0	0	4.94065645841247e-324	0	0.0233919	0	0
CGTAAC	0.00224389	0.00412422	4.94065645841247e-324	0.00203099	0.0148101	0.00131584	0	3.46338e-222	0	0	0	1.48143e-302
CGTAAG	0.0109134	0	4.94065645841247e-324	0.0109868	0	0.00492208	4.94065645841247e-324	0.0162803	0	0.0917964	0	0
CGTAAA	0	0.00290801	0.0101061	0.022054	0.00178899	0.0156185	4.94065645841247e-324	4.94065645841247e-324	0	0.0634305	0	0
CGCTTT	0.0111303	0	4.94065645841247e-324	0.012763	0	0.00212808	0.0168518	0.00951065	0	7.9427e-254	1.69843	0.0169862
CGCTTC	0	0	0.00568535	0.027526	0	0	0	0	4.94065645841247e-324	0.202043	0.71008	0
CGCTTG	0.00182245	4.94065645841247e-324	0.0118762	0.10415	0.00382208	8.14179e-46	0.00320214	0.00706881	0	0.166147	1.59152	0
CGCTTA	0	0	0	0.00914069	0.00646789	4.94065645841247e-324	0.00230743	0.0202444	0	0.216885	0.700316	0
CGCTCT	0	0	0.0115092	0.0948896	0.00677175	3.88245e-96	4.94065645841247e-324	1.50754e-223	0	0.069098	0.588712	0
CGCTCC	4.94065645841247e-324	0	0.00530629	9.88131291682493e-324	0.0103369	0	0	0	0	0.0909893	0.258173	0.0160938
CGCTCG	0	0	0	0.00593761	0.00206948	0	0	0.0154813	0	0.0608252	0.226143	0.0123016
CGCTCA	0.00196009	0	4.94065645841247e-324	0.021298	7.46583e-270	0	0	4.94065645841247e-324	0	0.179338	0.753467	0
CGCTGT	0	0	0	1.82287e-47	0	0	0	0	0	0.141488	0.118722	0
CGCTGC	0	0	0	0.00743706	0.031908	0	0	1.33842e-112	0	0.0507646	0.173885	0.0171197
CGCTGG	0	0	0	1.25677e-21	0	0	4.13628e-207	4.94065645841247e-324	0	0.17876	0.103462	0
CGCTGA	0	0	0.00543603	0.00845688	0	0	0	0.00366164	0	0.163795	0.226053	0.0144046
CGCTAT	9.88131291682493e-324	0	0	0	0.00907218	0	0	0	0	0.075832	0.646939	0
CGCTAC	4.94065645841247e-324	0	0	0.00937843	4.94065645841247e-324	0	0	0	0.00398908	2.15507e-53	0.575097	0
CGCTAG	0.00139356	0	0	0.0197423	0.00951351	4.94065645841247e-324	0.008117	2.16549e-27	0	0.183459	1.80458	0
CGCTAA	0	0.00433252	4.94065645841247e-324	4.94065645841247e-324	0	7.22987e-141	0.00650634	5.1886e-27	0	1.89296e-22	1.64518	0
CGCCTT	0.00632584	0	0.00584335	0.00451736	3.03787e-263	0	0	0.00190567	0	0.0934732	0.0532242	0
CGCCTC	0	0	0	0.00300325	0.00591215	0	0	0.00337511	0	0.100403	0.0304401	0
CGCCTG	0.00228869	0	0	0.0125078	0.00942159	0.00573043	0.000332825	1.33603e-303	0	0.199657	0.150972	0
CGCCTA	0.00514333	0	4.94065645841247e-324	0	0	0	2.35321e-169	4.94065645841247e-324	0	0.0700577	0.0555173	0
CGCCCT	0.00363958	0	0.00689006	0.00373364	0.00499726	0	0	0	0	0.0514386	0.000248973	0
CGCCCC	0	0	0	0.0263562	0.00659029	0	0	5.28126531465542e-319	0	0.043202	0	0
CGCCCG	0.00202652	0	0	0	0.00540508	0	0	0	0	0.0434948	4.94065645841247e-324	0
CGCCCA	0	0	0.00548064	4.94065645841247e-324	0	0	4.94065645841247e-324	4.94065645841247e-324	0	0.320001	0.0890856	0
CGCCGT	0	0	0	0.0184829	0.00247572	0	0	4.94065645841247e-324	0.00828581	0.110816	0	0
CGCCGC	0.00371011	0	0.00155223	9.88131291682493e-324	0	0	0	0	0	0.106897	0.0211971	0
CGCCGG	0.00353568	0	0	0.0871293	0.024917	2.26185e-139	0.0136201	0.0135866	0.149726	0.0753045	0	3.67839e-304
CGCCGA	0.00282606	0	0.00501982	0.0165646	0	4.94065645841247e-324	0	0.00260978	4.94065645841247e-324	0.122071	0.0868709	0
CGCCAT	0	0	0.010228	0.0029832	0	4.94065645841247e-324	4.94065645841247e-324	0.00638383	0	3.58438e-176	0.0171501	0
CGCCAC	0	0	0	0	0	0	0	0.00597755	0	0.0991989	0	0
CGCCAG	0.00152346	0	0	0.00349932	0.0201925	0	0	0.00366048	0	0.0754143	0.127935	0
CGCCAA	0	0	0	0.0125008	3.77143e-255	0	0.00034844	2.96439387504748e-323	0.00483207	0.0366818	0.0509224	0
CGCGTT	0.00210367	0	0.0141965	0.00271764	1.8662e-289	4.94065645841247e-324	3.16635e-161	0.00801338	0	0.04537	0.0015148	0
CGCGTC	0	0	0.00542415	0	0.0154887	0	0.00352504	0	0	0.0334892	0	0
CGCGTG	0.00526912	0.00626368	0.0135915	0.0578168	0.0370909	0.0054083	0.00365444	0.00158206	0	0.0504306	0	0
CGCGTA	0.00426935	0	0	0.00388998	0	0.00331854	0	9.24276e-65	0	0.0267998	0.00810881	0
CGCGCT	0.00394287	0	4.94065645841247e-324	0.0162929	0.0180287	0.0179388	3.1425e-180	3.6094e-276	0	0.0143822	0	0
CGCGCC	0.00643142	0.00369819	0	0.00552482	0.0413699	0.00737236	3.04482e-176	4.94065645841247e-324	0	0.0239259	0	0
CGCGCG	0.00145547	0.00694636	4.94065645841247e-324	0.0478506	4.94065645841247e-324	0.0122414	4.94065645841247e-324	0.00434884	0	0.0637875	0	4.12231e-126
CGCGCA	0.00929551	0.00720967	0.0083872	0.00602396	0.0261864	6.96726e-140	0.00263366	0.0131364	0	0.0262385	2.2787e-35	0
CGCGGT	0	0	0	4.94065645841247e-324	0	0.0031008	0	0	0	0.0432112	0	0
CGCGGC	0	0	0	0	0.0153709	0	0.00339944	0	0	4.8014e-189	0.02318	0
CGCGGG	0	0	0	0.0208096	0.00983082	0	0	4.94065645841247e-324	0	0.00805049	0	0
CGCGGA	0	0	0	0	0	0	0.00343503	0	0	0.052326	0	0
CGCGAT	0.00253742	0	0.0126113	0.00853476	0.00314835	4.74997e-212	0	0.00147556	0	0.0164784	0	0
CGCGAC	0	0.00302412	0.0119865	0.00737568	4.94065645841247e-324	0.0119053	0	0.00953376	0.0186847	0	0	0
CGCGAG	0.00894965	0	0.00159463	4.94065645841247e-324	4.68002e-210	0.0270212	1.49328e-48	0.0185309	0	0.0102212	0	0
CGCGAA	0.00596406	0.00853769	0	1.05327e-108	0	0.00765292	4.94065645841247e-324	0.0106413	0	0.00610246	0.0121822	0
CGCATT	0.0117662	0.00695732	0.015347	0.0623929	4.94065645841247e-324	4.94065645841247e-324	0.00344714	0.0102464	4.94065645841247e-324	0.101727	0.0266393	0
CGCATC	0.00511615	0.0117352	0.00101105	0.0403758	0.0138937	0.00224927	0.00965024	4.94065645841247e-324	0	0.133248	0.0149748	0
CGCATG	0.00810024	4.94065645841247e-324	0.0594614	0.161972	0.00667377	4.16959e-239	0.00190199	0.076207	0.00604197	0.356341	0.0557658	0
CGCATA	0.00369525	1.90295e-193	4.94065645841247e-324	0.045628	1.13004e-109	0.0102716	4.94065645841247e-324	0.0100073	0	0.041321	0.0347368	4.94065645841247e-324
CGCACT	0.00382022	0.0105973	0.0134085	0.035889	0.00156693	0.00957199	0.0187297	0.010434	2.71744e-289	0.058009	0.0370862	0
CGCACC	0.00624981	0	0.0334902	0.0336645	0.0308357	2.1526e-207	0	0.00381218	0	0.0406479	0.0723354	0
CGCACG	0.0135695	4.94065645841247e-324	0.0102653	0.00450473	0.00659278	4.94065645841247e-324	0.0121512	4.94065645841247e-324	0.00152574	0.0545469	0	0
CGCACA	0.0155658	0.00324184	0.0231948	0.116736	0.0146423	0.0160225	1.45511e-85	0.0234968	1.22129e-162	0.262862	4.94065645841247e-324	0.0325581
CGCAGT	0	0	0	0.00854125	0	0	0	0.00292568	0	0.137126	0	0
CGCAGC	2.67432e-129	0	0	0.0102144	0	0	0	0	0	0.118145	0.0421893	0
CGCAGG	0.00283778	4.94065645841247e-324	0.0142739	0.0274866	0.00223933	0	4.94065645841247e-324	4.94065645841247e-324	0	0.0564432	0	0
CGCAGA	0.000683134	0.00720856	0	0.0188683	0.00360408	0.00408956	4.94065645841247e-324	6.86573e-18	4.94065645841247e-324	0.209662	0	0.0192757
CGCAAT	0.00637524	4.94065645841247e-324	0.0192455	1.51239e-184	4.94065645841247e-324	0.0165483	0.000313617	0.0468057	0	0.0832222	0.0140022	0
CGCAAC	0.00182088	0.00709451	0.00575003	0.0159416	0.0189566	5.79083e-80	0.0112621	0.0347576	0	0	0	0
CGCAAG	0.00611685	4.94065645841247e-324	0.0449669	0.0880603	9.16644e-36	0.0165233	0.00835224	0.048031	0	0.118511	0.00969251	1.34119e-135
CGCAAA	0.0121167	0.00956674	0.0370442	0.0134665	0	8.03373e-90	0.00808185	0.0285173	0	0.12158	0	0
CGGTTT	0.00456689	0.00359367	4.35999e-104	0.00695882	0	0	0.00865585	0.0187923	0.00302664	0.149584	0.418536	0
CGGTTC	0.00176249	0.00942	4.94065645841247e-324	0.00429639	0.00593267	0	0	0	0	0.198607	0.0806684	0.0164056
CGGTTG	0.000903156	0	0	0.0194736	0.0199904	9.98424e-303	0.002768	7.14696e-58	0	0.0582461	0.403535	0
CGGTTA	1.64452e-274	0.00420559	0	0.0225785	4.94065645841247e-324	0	4.94065645841247e-324	4.94065645841247e-324	7.64866e-07	0.0383445	0.242047	0
CGGTCT	0.00144713	0.00776342	0.00977267	0.0197894	0.00889506	4.34043e-281	0.00315409	5.54953e-167	0	0.0418291	0.0409727	0
CGGTCC	0	0	0	0.00303933	0.0126235	0	0	0	1.0881e-117	0.0227183	0.0481472	4.94065645841247e-324
CGGTCG	0	0	0	0.00597601	0	0	0	0.00368808	4.94065645841247e-324	0.0369298	4.94065645841247e-324	0
CGGTCA	0	0	4.94065645841247e-324	0	0.0412645	1.09055e-263	0.0130123	9.88131291682493e-324	0	0.194182	0.0929013	0
CGGTGT	0	0	0	0.00671017	0	0	0	0	0	0.0525883	0.0848156	4.94065645841247e-324
CGGTGC	0	0	0	4.94065645841247e-324	0.00534986	0	0	0	0	0.0588072	0.0266483	0
CGGTGG	0.000769333	0.00717069	0	0.0201225	6.07286e-106	0	0	0	0	0.0678315	0.0161198	4.94065645841247e-324
CGGTGA	0	0	0	0.0144837	4.94065645841247e-324	4.94065645841247e-324	0.0102667	0.00274517	4.94065645841247e-324	0.133902	0.0197777	0
CGGTAT	0.00115718	0	0	0	0	4.94065645841247e-324	0.0105817	2.97511e-187	0	0.0359745	0.111421	0
CGGTAC	0.00275685	0	0.00591216	0.00479793	0	4.94065645841247e-324	0	0.00327455	0	0.0954045	0.0649189	0
CGGTAG	0.00174958	0	0	3.66691e-187	0.0056438	0	0.00417249	0	0	0.0809686	0.333206	0
CGGTAA	0.00270383	0	0.00770813	1.43819e-188	0	3.76493e-109	0.00498639	0.00391112	0	0.111932	0.470549	0
CGGCTT	0	0	0	0.00292088	0	0	0	0	0	0.0886908	0	0
CGGCTC	0.000921888	0.00692331	0	0.00390823	0.00506228	0	0	4.94065645841247e-324	0	0.0938107	0	0.0151356
CGGCTG	0.00262343	0	0	4.94065645841247e-324	0	0	0	0.00357613	0	0.155541	0	0
CGGCTA	0	0	0	0.0060002	0	0	0	0	0.00651884	0.0623783	0	0
CGGCCT	0	0	0	4.94065645841247e-324	0.0055005	0	0	4.94065645841247e-324	0	0.077819	4.94065645841247e-324	0
CGGCCC	0	0	0	0.0112686	1.50211e-23	0	0	0.00591325	0	0.0704144	0	0
CGGCCG	0.002141	0	0	0.00356237	0	0	0	0	0	0.0345962	0	4.94065645841247e-324
CGGCCA	0	0	0.0111389	0.0166245	0.00319447	0	0	0	0.00249547	0.0607436	7.05647943229895e-312	0
CGGCGT	0	0	0	4.94065645841247e-324	0	0	0	0.00412904	0	0.128988	0.0133663	0
CGGCGC	0.00188458	0	0	0.00498992	0.0101662	0.00140345	0	3.78617e-110	0	0.15865	0	4.94065645841247e-324
CGGCGG	0.00567542	0	1.02385e-285	0.0137281	0	0	0	0	0.00692732	0.114994	0	0
CGGCGA	4.94065645841247e-324	0	0	0.0112426	0	0.00262252	4.94065645841247e-324	0	0	0.211575	0.0315335	0
CGGCAT	0	0	0	0.00142323	0.00640217	0	0	0	0	0.0113722	0	0
CGGCAC	0	0	0.01719	0.00340907	0	0	0	0	0	0.0308122	0.0147565	0
CGGCAG	0	0	0.00407015	0.00600768	0.0138547	4.94065645841247e-324	0.00353659	4.94065645841247e-324	0	0.119325	0	0
CGGCAA	1.3658e-305	0	0.00529922	0	0	4.94065645841247e-324	0.00322882	7.50815e-288	0	0.102663	0.0148825	0.0147726
CGGGTT	0.0233051	0.00701891	0.0297944	0.0248787	0.00409429	7.51247e-243	0.00897183	0.0301685	0	0.0613551	0	0.0239861
CGGGTC	0.00780432	0.0192196	0.0056709	0.00512433	0	0.0149536	8.24538e-29	4.03917e-283	0.00407501	0.0658306	4.94065645841247e-324	0.0146477
CGGGTG	0.01757	0.0350253	0.0665224	0.0823539	0.00686808	0.0162971	0.0593835	1.61364e-163	4.94065645841247e-324	0.0629607	0.0520547	0
CGGGTA	0.0128686	0.0226344	3.53824e-237	0.019762	0.0022069	0.00105485	1.98657e-142	2.11212e-39	0	0.0193829	0	0
CGGGCT	0.00211906	2.79387e-304	0.0313005	0.117892	0.019895	2.3951e-180	0.0329124	0.00901203	0.0841263	0.0765909	0.0149002	7.9976e-181
CGGGCC	0.0157208	0.00670322	0.0313324	0.265096	0.108186	0.0052144	4.94065645841247e-324	2.21124e-165	0.0477747	0.0236044	0.0135673	0
CGGGCG	0.00957038	0.0145086	0.034816	0.169185	0.00594284	7.653e-151	0.0105163	0.00227156	8.70215e-94	0.0175749	0	0
CGGGCA	0.0313948	0.0147621	0.0794983	0.151545	0.0773539	0.0231233	0.0156248	0.0289413	0.0513662	0.0504096	0.0114305	0
CGGGGT	0.00216377	0	0	0.00912098	0.00374868	0	0	0	0	0.0224105	0	0
CGGGGC	0.00413489	0	0	0.0159971	0.00918079	0	0	0.000616208	0	0.0731656	0	0
CGGGGG	0.00191803	0	0	0.0241323	0	0	0	0	0.0183016	0.0692396	0	0
CGGGGA	0.00141627	0.00621981	0.00210598	4.94065645841247e-324	0	0.00510889	0	4.94065645841247e-324	0	0.120444	0	0
CGGGAT	0.00877809	0.0060683	0.0188834	0.000567012	0	3.08752e-104	0.0191213	0.0209577	0.00788462	0	0.0118346	0
CGGGAC	0.00523061	4.94065645841247e-324	0.0070722	1.39842e-237	3.97193e-72	0.0274358	0.00692147	4.94065645841247e-324	0	0.0508025	0	0
CGGGAG	0.00272519	0	0.0624403	6.41707e-164	0.0140036	0.0442864	2.09333e-82	0.0475659	0.000132494	0.0768149	7.8333e-26	0
CGGGAA	0.0412392	0.00851924	0.0886238	0	0	1.09819e-75	0.00634827	1.63705e-245	0	0.11523	1.5704e-240	0
CGGATT	0.023965	0.00800168	7.05377e-77	0.0552202	7.66734e-279	4.94065645841247e-324	0.00411013	0.00755585	8.15318e-208	0.0307698	0.0236535	4.94065645841247e-324
CGGATC	0.00324761	0.00323591	0	0.0164873	0.055701	0.0106524	0.00372658	9.88131291682493e-324	0	0.0757933	0.0404684	0
CGGATG	0.0230167	0.0260189	0.00745159	0.107338	1.55332e-217	0.0140362	4.94065645841247e-324	6.38839e-192	0	0.0576491	0	0
CGGATA	0.00148842	0.00387024	0	0.013745	7.64833e-57	0.0113424	0.00470252	0.0102399	0	0.107412	1.01662e-262	0
CGGACT	0.00899161	0	0.0368281	0.0264234	0.0294148	0.0205861	9.88131291682493e-324	2.8373e-87	1.9136e-307	0.0379436	0	0.0113475
CGGACC	0.0223168	0.0143084	0.013719	8.69614e-209	0.00523187	4.03093e-81	0.0113062	0.00852135	4.94065645841247e-324	0.0694352	4.94065645841247e-324	0.0142858
CGGACG	0.00219221	4.94065645841247e-324	0.00707346	0.0193789	0.00757373	0.00437543	0.00655088	0	0	0	0	0
CGGACA	0.0117616	0.0390589	0.0234765	0.0336112	0.0226412	0.0420174	0.000597856	3.87193e-91	0	0.147677	0.015963	0
CGGAGT	0.0045851	0	0	0.0144979	0	4.94065645841247e-324	0.00473673	0	0	0.0364612	0	0.0142834
CGGAGC	0.00432642	0	0	0.0068008	0	0	0	4.94065645841247e-324	0	0.0523538	0	0
CGGAGG	0	0	0.0142466	4.94065645841247e-324	0.0136687	0	0	0	0.020023	0.167669	2.44113e-214	0
CGGAGA	0.00419527	0	0.00101812	0.0548446	6.37717946030089e-312	0.00571384	0.00249413	2.65603e-22	0	0.498947	0	3.76967e-152
CGGAAT	0.00270497	0.031434	0.0109451	0.0245799	0.0163812	0.00214739	0.0168909	3.2056e-76	0	0.0196103	0	0
CGGAAC	0.0362879	0.00992317	0.0158272	0.0323211	4.94065645841247e-324	0.00315644	0.0142242	0.0199818	4.94065645841247e-324	0.0214391	0	0.000796237
CGGAAG	0.00658788	0.00830401	0.0403202	0.0971119	0.0348898	0.0101411	9.92322e-111	0.0527021	0	0.0829302	0.0162384	9.92949e-99
CGGAAA	0.0544941	1.95147e-234	0.0718481	0.0100238	0	4.89389e-100	0.000470754	0.0405812	0.0145126	0.0331205	0.01732	0
CGATTT	0	1.09348e-117	0.00989909	0.017505	4.94065645841247e-324	4.94065645841247e-324	1.41432e-123	0.0149438	0	0.190983	0.628712	0
CGATTC	0.00369777	0	0.00242047	3.22081e-194	4.94065645841247e-324	0	0	0	0	0.128397	0.400601	0
CGATTG	0.00445156	1.38272e-114	0.0072355	4.94065645841247e-324	0.0354569	0	0	9.88131291682493e-324	0	0.267902	0.735318	0
CGATTA	0	4.94065645841247e-324	0.0145417	1.08324e-300	0	2.2462e-31	0.00996184	4.94065645841247e-324	0.0143056	4.17822e-93	0.506254	0
CGATCT	0.00108889	0	0	4.94065645841247e-324	0	0	0	0.00430082	0	0.142713	0.229474	0
CGATCC	0.00204583	0	4.94065645841247e-324	0.0221007	0.00239402	0.0026066	0	0	0	0.0822402	0.0215495	4.94065645841247e-324
CGATCG	0.00427202	0	4.94065645841247e-324	0.00699914	0	0	0	0	0	0.0439415	0.0354114	0
CGATCA	0.00431492	0.00961944	2.56253e-133	0.00435022	0	0.00743612	0.00131543	5.60489e-107	0	0.126043	0.207556	0
CGATGT	0	0	0	0.00209864	1.0281135540722e-317	0	4.94065645841247e-324	0.00485833	0.00559799	0.0398653	0.0305895	0
CGATGC	0	0	0	0.0270746	4.94065645841247e-324	0	0	0	0	0.232274	0.0182906	0.0272451
CGATGG	0	0	0	0.0062768	0.00477502	0	0	1.36356e-198	0.00208215	0.0511387	0	0
CGATGA	0.00426094	0	4.94065645841247e-324	0.0113377	5.3744e-300	0	0	4.94065645841247e-324	0	0.132368	0.0741277	0.00574918
CGATAT	0	0	0	0.00603318	0	0	0	3.35612e-194	4.94065645841247e-324	0.0822114	0.396863	0
CGATAC	0	0	0	0	0	0.00312612	0.0031921	7.17808e-221	0	3.1421e-65	0.265829	0
CGATAG	0	0	0.0164264	2.20511e-66	0	4.94065645841247e-324	0	0.00629365	2.1086e-199	0.106677	0.7713	0.0158485
CGATAA	0	1.26058e-227	0.0100852	2.62294e-145	0	4.94065645841247e-324	4.94065645841247e-324	0.00962457	0	4.13407e-104	1.14154	0
CGACTT	4.94065645841247e-324	0	0.0130523	1.35747e-123	0.00855069	4.94065645841247e-324	0	0.00491321	0.00506807	0.226185	0.00470485	0.0185299
CGACTC	0.00789173	0	4.94065645841247e-324	0.00656226	0	0	0	0	0	0.117143	8.00308e-81	0
CGACTG	0.00224417	0	0	0.0664856	0	6.31283e-60	0	4.94065645841247e-324	0	0.212088	0.0340933	0.00490259
CGACTA	0	0	0.00540544	0	0	0	4.94065645841247e-324	0	0.00621498	0.105626	0.0223006	0
CGACCT	0	0	0	6.42347e-101	0.00567122	0	0	0.00375716	4.94065645841247e-324	0.0509495	0	0.0137669
CGACCC	0.00206377	0	0	0.00470061	0	4.94065645841247e-324	0	9.03526e-08	0.00381223	0.0613175	0	0
CGACCG	0	0	0	0.00596444	0	0	0	0	0	0.0458953	0	0
CGACCA	0.000964914	0	0.00540895	0.00290142	0.0147299	0	0	0	0	0.122966	0.020117	0
CGACGT	0	4.94065645841247e-324	0.00593269	0.00588041	0	0	0	0	0	0.114991	4.94065645841247e-324	0
CGACGC	0	0	0	0	0	0	0	4.94065645841247e-324	0	0.00874475	0	1.51316e-66
CGACGG	0	0	0	0.00389629	0	0	0	0.00558414	0.00676601	0.102675	0.0171755	0
CGACGA	0.00172753	0	0	0.00266391	0.0142572	0	0	0	4.94065645841247e-324	0.119463	0	0.0261915
CGACAT	0	0	0.00552531	0	0	0	4.94065645841247e-324	0	0	0.0429705	4.94065645841247e-324	0.0143535
CGACAC	0.0029958	0	0	0	0	4.94065645841247e-324	0.00147277	0.00445809	0	0.0693742	0	0
CGACAG	0.000721528	0	0.0103095	0.00314198	4.94065645841247e-324	4.94065645841247e-324	3.75449e-87	0.0175268	0	0.183054	0	0
CGACAA	0.00176586	0	4.94065645841247e-324	3.31371e-304	0.00386828	4.94065645841247e-324	0.00489478	0.00473565	0	0.0622302	0.0423106	0.0141682
CGAGTT	0.00799519	0.00260712	0.00225114	1.57121e-51	0.00666361	0.020513	0	0.00478111	0	0.206018	0.0487331	0
CGAGTC	0	0	0.0159074	0.00817828	0.0194741	0.00776859	0	0.00804612	0	0.12948	0	0
CGAGTG	0.0193545	4.94065645841247e-324	1.4951e-74	0.0655707	0.0203999	0.00666682	0.0271322	0.0179302	0	0.271451	7.68859e-48	0.00453239
CGAGTA	0.0124535	0	4.94065645841247e-324	0.0126982	0	0.00653533	2.30403e-211	0.00118464	0	0.0816164	2.58378e-255	0.0217465
CGAGCT	0	0	0	0.0148042	0.0212003	0.0026687	0.0109156	4.94065645841247e-324	0	0.116024	8.39911597930119e-323	0
CGAGCC	0.00602782	0	0.00368696	0.0486479	0.059434	0.00909434	0.0051499	0.0154113	0	0.0123347	5.29112e-240	2.88855e-37
CGAGCG	0	0	0.023107	0.0102463	0.00941054	0	0	0	0	0.0413805	0	0
CGAGCA	0.00937507	0.00816132	1.33003e-48	0.015156	0.0102765	6.5975e-203	0.00954144	0.0440682	0	0.150606	4.94065645841247e-324	0
CGAGGT	0	0	0	0.00478967	0	4.94065645841247e-324	0.00337451	8.11478e-283	0	0.0314369	0	0
CGAGGC	0	0	0	0.00598206	3.89202e-42	0	0	4.94065645841247e-324	0	0.0350184	0.0149747	9.36286e-153
CGAGGG	0	0	0	0.00323433	0.00583805	0	0	0	0	0.147624	0	0
CGAGGA	0	0	0	0	0.00651444	0	0	0	0	0.0847889	4.94065645841247e-324	0
CGAGAT	0.00174477	0.00879991	0.0219352	0	0	4.94065645841247e-324	1.54044e-87	0.00458579	0	0.0415263	0	0
CGAGAC	0	4.94065645841247e-324	0.00506183	0.00235249	4.94065645841247e-324	1.35651e-185	0.0198159	0.0130875	0	0.0250259	0	0
CGAGAG	0.0138601	0.00901335	0.0016136	0.0602261	0.00421111	0.008426	4.94065645841247e-324	0.0185234	4.94065645841247e-324	0.0660165	0.0252004	0
CGAGAA	0.0320736	0.00911126	0.0154228	4.94065645841247e-324	5.00764e-41	1.23384e-184	4.94065645841247e-324	0.041407	0	0.101615	0.0478412	0
CGAATT	0.00433297	0.00185626	0.00369987	0.0150316	0.0113344	0.00526631	4.94065645841247e-324	0.0130093	0	0.155393	0	0
CGAATC	0.00620941	4.4354e-294	4.94065645841247e-324	0.020606	1.07345840498186e-316	4.94065645841247e-324	0.00199788	0.0192123	0	0.0711908	0	0
CGAATG	0.0107539	0	0	0.0494245	0.0288792	0.0113281	2.38966e-156	0.000289113	0.00891527	0.112771	0.0403701	0
CGAATA	0.00563481	0	0.00210056	0.0159139	0.00430442	0.0105547	4.94065645841247e-324	2.70414e-09	4.94065645841247e-324	0.0951263	0.0231037	0.0144779
CGAACT	0.0037297	0	0.00314135	0.00511663	4.94065645841247e-324	3.26652e-126	0.0122892	0.00471981	0	0.0580469	0.0191406	0
CGAACC	0.00533273	0.00480787	0.00864643	0.0283098	0.00448417	4.94065645841247e-324	4.94065645841247e-324	0.00404731	0	0.0461438	0.0141155	0
CGAACG	0	1.80562e-231	0.00524882	0.0114721	0.00539602	0	0	4.94065645841247e-324	0	0.0223591	0	0
CGAACA	0.00961845	0	0.0124644	0.0049682	0.0175884	0	2.58579e-176	0.00851709	0	0.0923959	0.0151479	0
CGAAGT	0	0	0	1.00279e-196	1.95218e-51	4.94065645841247e-324	0	2.73179e-218	1.97626258336499e-323	0.0961923	0	3.94143e-58
CGAAGC	0.00209494	0	0	0.0144746	0	0	0	0.00275018	0	0.00884037	0	0
CGAAGG	0	0.00432442	4.94065645841247e-324	0.0212617	0	0	0	4.94065645841247e-324	0	0.0192453	0	0.0077968
CGAAGA	0.00215224	0	0	0	0	0	0	0	0	0.084036	0.0167723	0
CGAAAT	0.00600965	6.39009e-288	0	0.0201687	5.76164e-72	0.0045689	1.05038356305849e-320	0.0203036	0	0.0458974	0.0114725	0.0123364
CGAAAC	0.0107958	0.00968194	0.0207748	0.00994936	0	0.00354252	0.00999773	0	0	4.94065645841247e-324	0	0.0100828
CGAAAG	0.00459739	0.00821655	0.0221265	0.018604	1.71601e-168	7.63381e-18	1.05046e-97	4.04038e-143	0	0.144478	0.0217863	0
CGAAAA	0.0311695	0.0135872	0.00719067	0.0138709	0.0152317	2.81318e-160	4.94065645841247e-324	0.0207894	0	0.0681627	0.0281406	0
CATTTT	47.3048	4.42434	1.40379e-17	4.94065645841247e-324	3.71584e-218	0.326011	0.636661	0	0.269607	0	0	0
CATTTC	29.1717	5.41292	0.417864	1.48836e-182	5.76598e-09	0.199416	0.605111	4.05072e-70	0.0564159	4.94065645841247e-324	0	4.94065645841247e-324
CATTTG	8.65653	6.8309	4.33561e-84	6.6527e-189	0.0428151	0.308315	2.17147	1.3223e-88	0.0920297	4.94065645841247e-324	0.0353541	4.94065645841247e-324
CATTTA	8.50016	1.93484	4.94065645841247e-324	0.0530507	1.39723e-256	0.0158631	0.344732	2.23942e-155	0.0446857	4.94065645841247e-324	4.94065645841247e-324	0
CATTCT	0.98587	0.905835	3.58681e-137	0.0659931	0.0140998	8.16432e-57	0.38356	0.0742724	0.0380613	0.166582	0.145187	0.0345244
CATTCC	0.515532	0.409686	5.94196e-23	0.0120637	0.000932488	4.13886e-90	0.228919	0.163891	0.00250943	0.115097	0.0671139	4.94065645841247e-324
CATTCG	0.139876	0.127424	1.95675e-259	0	0.00551204	0.047223	0.0433542	0.0223604	0.00310512	0.0896096	0.0197592	0
CATTCA	0.900053	0.791361	7.01439e-09	0.0176754	0.044674	0.0230138	0.705057	0.168579	0.0481759	0.239665	0.145693	0.00752971
CATTGT	0.548504	2.20366e-282	0	0.043415	4.94065645841247e-324	4.94065645841247e-324	7.10724e-52	2.62347e-271	5.32936e-39	0.0960479	0.0477258	0.0104058
CATTGC	0.0967882	4.94065645841247e-324	4.94065645841247e-324	0.00528507	0	1.77122e-199	0.00521895	0.00581897	4.94065645841247e-324	0.0525506	0.0506021	0
CATTGG	0.179378	0.0112106	0	0.0148506	0	4.94065645841247e-324	0.0221241	0.016573	0.0104596	0.102947	0.0407996	0.0198404
CATTGA	0.349778	1.21765e-77	0	0.022025	0	0	3.92269e-246	4.94065645841247e-324	0.0202475	0.0691488	0.0155878	0.0128576
CATTAT	5.26204	4.94065645841247e-324	6.8383e-71	0.0699554	0.0181436	3.23368e-180	1.68699e-35	3.32556e-264	0.00712813	0.0283654	0.172708	0.0185539
CATTAC	1.47575	1.69456e-155	4.94065645841247e-324	0.00869286	0.00939052	0.0137537	0.0136903	4.94065645841247e-324	0.0298052	0.128656	0.11441	0
CATTAG	0.516719	4.94065645841247e-324	0	0.0157901	0	4.94065645841247e-324	0.00579335	4.94065645841247e-324	0.00744015	0.145643	0.1569	0
CATTAA	1.98872	4.92736e-301	4.94065645841247e-324	2.90108e-18	4.94065645841247e-324	4.94065645841247e-324	4.94065645841247e-324	1.69218e-120	0.0276331	0.226658	0.0821427	0
CATCTT	2.16745	4.03695	0.546148	0.725058	1.8205e-87	1.28007	3.2822	6.16202e-111	2.37515	4.94065645841247e-324	4.94065645841247e-324	0
CATCTC	1.64217	3.44466	0.715038	1.18819	3.34404e-259	1.6537	4.02496	4.84014e-17	1.86192	0	0	4.94065645841247e-324
CATCTG	0.767267	1.45478	0.000128167	1.13224	1.96344e-68	1.60215	5.10873	4.95175e-41	2.50489	0	1.10178e-06	4.94065645841247e-324
CATCTA	0.537719	0.747766	1.5345e-152	0.32534	0.0106016	0.236648	1.34566	0.0149297	0.902567	4.94065645841247e-324	0.00727741	0
CATCCT	0.116283	0.0672417	0.0165819	0.319246	0.0236207	0.0254136	0.399199	0.148016	0.419396	0.0381442	0.00698057	0
CATCCC	0.0695999	0.0603245	0.0138922	0.122471	0.0189601	2.90657e-18	0.277689	0.225169	0.185159	0.0939415	0	0.00972776
CATCCG	0.0415199	0.00221642	1.85836e-196	0.0852717	4.94065645841247e-324	0.0186877	0.135528	0.0777725	0.060927	0.0765546	0	0
CATCCA	0.19582	0.103187	5.44738e-91	0.930715	0.0492586	0.187368	0.675694	0.0766186	0.795706	2.89962e-36	0	0
CATCGT	0.124879	0.137163	0.0550635	0.227243	0.00605275	0.0402326	0.0577109	3.22195e-06	0.323997	0.046579	0	0
CATCGC	0.0530788	0.0997902	4.40648e-13	0.146081	0.0451204	0.0521404	0.0183711	0.0329867	0.0538469	0.0786092	0	4.94065645841247e-324
CATCGG	0.0907253	0.076753	1.06696e-121	0.201175	4.94065645841247e-324	0.0321984	0.102183	2.44393e-204	0.0995532	0.0740109	0	0.00713717
CATCGA	0.127382	0.0806787	5.84662e-61	0.130478	0.0073219	2.06764e-65	0.021012	0.0429644	0.20524	0.0523821	0	0.0207698
CATCAT	0.371848	0.362271	0.222906	0.299045	0.0161195	0.196844	0.21177	2.90253e-29	0.550566	0.0454043	4.01266e-274	0.0304889
CATCAC	0.0794186	0.231853	0.144257	0.333458	0.00116414	0.0369525	0.402373	0.0156221	0.19002	0.139613	0.0276008	0
CATCAG	0.0943437	0.075539	0.00596328	0.145239	5.64949e-106	1.41768e-143	0.229541	0.0285167	0.329392	0.151602	0	0
CATCAA	0.380454	0.164065	0.00267209	0.0960797	0.0516839	0.0375475	0.216059	9.61353e-67	0.247099	0.170456	0	0
CATGTT	0.605722	1.16244	0.634947	9.11507e-67	0.0104369	0.733017	1.41065	5.68976e-132	0.107155	5.56299e-137	0.00984274	0.0104709
CATGTC	0.508878	0.920922	0.775034	2.17355e-157	2.9285e-05	0.784201	1.85775	1.41428e-256	0.0362452	1.01515e-155	0	0.0111677
CATGTG	0.601217	0.549505	0.490117	5.5314e-53	0.0197573	1.97897	4.55079	7.44727e-109	1.50422e-222	0.0536339	0.0140102	0
CATGTA	0.241727	0.205101	0.126491	1.14111e-205	0.0167242	0.238981	0.848139	4.94065645841247e-324	0.113205	3.68333e-207	0.0171162	0
CATGCT	0.112156	0.149008	0.00556822	0.0980033	0.0111674	0.160261	0.305467	0.012219	0.00362605	0.186159	0.00217468	0
CATGCC	0.0798049	0.0867208	0.0342245	0.0137098	0.0698382	0.118753	0.24091	0.0975723	0.0106441	0.148367	0.0224123	0
CATGCG	0.0329371	0.0109608	0.0262368	1.05397e-190	0.0754616	0.09215	0.131537	0.0414018	0	0.0713459	0.01287	0
CATGCA	0.206102	0.00959675	0.0975429	0.0556667	0.128712	0.542508	0.528331	0.000104811	0.0446142	0.164319	0.0155563	0
CATGGT	0.017751	0.0170687	0.00348039	0.0465289	2.28038e-43	0.0723956	0.00808549	3.72398e-56	0.0166913	0.118591	0	4.94065645841247e-324
CATGGC	0.0141547	0.018856	0.00904638	0.0326426	0.0119176	1.03885e-164	0.0249026	0.021771	0	0.0805891	0.0216092	4.94065645841247e-324
CATGGG	0.0130328	0.0333838	0.0106202	0.0339045	5.21551e-07	0.0313305	0.0300757	0.0717425	0.00173173	0.26734	1.20187e-146	0.0135225
CATGGA	0.00603078	0.0159057	0.00425047	0.0353205	0.00886229	0.0046251	0.0349093	4.94065645841247e-324	0.0142351	0.0326386	0.0307663	0
CATGAT	0.0709959	0.133963	0.0516383	0.0345771	0.0239599	0.0483583	0.107035	1.69557e-143	0.00596421	0.142851	0	9.20212e-40
CATGAC	0.0239245	0.0672719	0.0291484	0.0241876	0.0245504	0.0633184	0.144752	4.21031e-220	2.51186e-89	0.0915696	0	0
CATGAG	0.0427504	0.0309608	0.0609651	0.0899336	4.94065645841247e-324	6.02835e-46	0.0539919	0.0219079	0.0139955	0.388474	0.0134946	0.0425431
CATGAA	0.0845787	0.0472672	0.0262077	0.0686153	0.0256608	1.5092e-150	0.0485463	1.29841e-145	0.00694021	0.137023	0.0141111	0.0158075
CATATT	1.02295	0.967819	4.94065645841247e-324	0.0103093	0.00891551	0.251518	0.533157	1.34571e-77	0.00737819	0.0274116	0	0
CATATC	0.45625	0.683883	3.36745e-09	4.94065645841247e-324	0	0.159353	0.552449	0	5.7792e-21	4.94065645841247e-324	4.94065645841247e-324	0
CATATG	0.331368	0.459719	0.000122086	9.88131291682493e-324	0.00686419	0.147198	1.07936	0.064676	0.0398307	0.015389	1.74688e-155	0.0129118
CATATA	0.252163	0.224536	4.94065645841247e-324	4.50694e-125	5.98794e-250	0.0603862	0.388362	1.06489e-13	0.046337	0.0297441	0	0.0184128
CATACT	0.188963	0.079008	2.91498731046335e-322	1.45252e-101	0.0605452	0.0640524	0.190079	0.00686755	0.0294244	0.320001	0.000925582	0.0149747
CATACC	0.0293284	4.94065645841247e-324	0.0182917	0.0140705	0.00449198	0.0099276	0.0374401	0.0249645	0.0106512	0.108722	0.0147413	0
CATACG	0.0346944	1.00516e-211	4.94065645841247e-324	0.0174595	0.0013808	0.0457342	0.0254989	0.0678516	4.94065645841247e-324	0.280194	0	0.0335682
CATACA	0.0869493	0.0567177	1.87918e-263	0.0124683	0.0436026	0.0986133	0.247016	0.0311233	1.79839895086214e-321	0.2932	0	0.0443235
CATAGT	0.0768571	6.37194e-47	0	6.76127e-165	0.00837303	0.0102796	0.0077071	0.0099484	0.00710618	0.0554567	0.0127801	0.0188377
CATAGC	0.0267512	0.00663214	0	0.0102933	0	0	0	4.94065645841247e-324	0	0.0636654	0	0.00985511
CATAGG	0.0359036	0.0103631	4.94065645841247e-324	0.0234157	4.94065645841247e-324	7.85887e-299	0.000339562	0.0367131	0	0.0590237	0	0
CATAGA	0.0409561	0.00103218	0	0.00994122	0	0	0.00976573	0	0	0.112563	4.94065645841247e-324	4.94065645841247e-324
CATAAT	0.120958	0.065269	5.59633e-41	0.0201617	0.00753335	7.27673e-78	0.0157156	0.0112906	0.00195952	0.0782588	0.0184623	0.0370425
CATAAC	0.0264676	0.00738251	2.81868e-180	4.94065645841247e-324	0.0073544	0.00535636	0.0102275	0	0	0.166407	0	0.00858044
CATAAG	0.0124511	0.00374849	0	0.00923519	0.0182336	0.00493687	4.94065645841247e-324	4.94065645841247e-324	0	0.185842	6.69523e-288	0.0419715
CATAAA	0.0722188	0.00700639	0	0.00957309	0	4.94065645841247e-324	0.0143804	0.0135622	0.00211505	0.159021	0.0150722	0.0156439
CACTTT	3.6971	2.93636	0.758785	0.120657	0.00505097	0.0234009	1.09976	7.09606e-258	0.369913	3.6367e-37	2.91539e-249	0
CACTTC	2.03073	2.70819	0.412058	0.154911	8.37847e-188	4.81599e-14	1.27121	0.036862	0.123815	6.6951e-123	4.94065645841247e-324	8.6086e-161
CACTTG	0.948616	2.39804	0.304292	0.136336	0.00382966	0.0744727	2.76729	0.000687315	0.247505	0.107895	0.0840677	3.37709e-174
CACTTA	0.73155	0.814149	1.04661e-199	0.0365785	3.96734e-26	1.07872e-215	0.636371	4.94065645841247e-324	0.0927695	0	0.0243957	0
CACTCT	0.144431	0.154432	0.0846863	0.0743635	8.46029e-263	2.4621e-294	0.465455	3.11751e-187	0.0518639	0.208328	0.228763	0.00319867
CACTCC	0.0806379	0.0725205	0.0685546	0.0428998	0.0111828	7.42394e-238	0.198438	0.0447043	0.0189824	0.14275	0.052844	0
CACTCG	0.0224618	0.021435	0.0322366	0.025836	0.0375549	0.0380953	0.1282	0.000864497	0.00409505	0.122753	0.0303714	0
CACTCA	0.220381	0.143392	0.123989	0.230082	0.0166814	0.0320395	0.80452	0.0850545	0.159922	0.331226	0.116009	0
CACTGT	0.0821139	0.00556758	0.0384143	0.0341993	6.20437e-74	2.78168e-283	1.04866e-07	2.1329e-261	0.0363279	0.179697	0	0.0199306
CACTGC	0.00410836	0.00357663	0	0.0424431	0.0057027	4.94065645841247e-324	0.00953248	0.0234155	0.00388418	0.122451	2.72912e-12	0.00954482
CACTGG	0.0310212	0.010739	9.28252e-280	0.0639076	4.94065645841247e-324	0	4.94065645841247e-324	4.94065645841247e-324	0.000557788	0.163362	0.0307468	0
CACTGA	0.0378666	0.00886152	0.00881267	0.0404305	0	4.94065645841247e-324	5.957e-56	0.00257222	0.00164806	0.108318	0.0170103	0
CACTAT	1.01019	0.0778978	0.0479235	0.0339101	5.30423e-247	1.49125e-124	0.0139511	1.07755e-129	0.0531745	0.170656	0.154794	0
CACTAC	0.146286	0.0609133	4.94065645841247e-324	0.0509386	0.00367361	4.94065645841247e-324	0.0270799	1.02067e-10	0.00606916	0.104414	0.135639	0
CACTAG	0.0547195	0.0290216	4.94065645841247e-324	0.0453553	4.94065645841247e-324	0	0.0462804	4.94065645841247e-324	5.44018e-57	0.0845231	0.195632	0
CACTAA	0.426337	1.71315e-236	2.73292e-41	0.0354159	0.00113936	4.94065645841247e-324	1.21234e-292	0.0124984	0.014365	0.154429	0.0625114	0
CACCTT	0.172394	0.460165	0.30324	0.701581	3.40866e-242	0.219207	1.29724	0.00127137	1.19137	1.09279e-142	9.09129e-207	4.94065645841247e-324
CACCTC	0.0754109	0.416438	0.349402	1.01632	1.83826e-154	0.275773	2.06374	0.0296861	1.19761	4.94065645841247e-324	0	0
CACCTG	0.00147079	0.178045	0.220579	1.49152	1.47803e-66	0.312948	3.22539	1.98025e-17	2.03388	4.94065645841247e-324	0	0
CACCTA	0.0250366	0.117581	2.39893e-28	0.36364	1.75789e-27	0.0267616	0.799556	0.0190221	0.764629	4.94065645841247e-324	0	0.00123655
CACCCT	0.0133642	0.0179749	0.0670077	0.31923	0.0321133	0.025645	0.20462	0.0779201	0.421438	0.0682575	0.0566802	0
CACCCC	0.000389854	0.0198481	0.0259391	0.298476	0.0162986	4.71065e-172	0.167845	0.0204368	0.176438	0.044214	0.050389	4.94065645841247e-324
CACCCG	0.0127352	0	0.0252421	0.222954	0.00160498	7.67448e-134	0.111206	0.0388929	0.164118	2.09042e-174	0	0
CACCCA	0.0795852	0.00624102	1.58005e-90	1.15985	2.04651e-122	1.27279e-92	0.489535	0.0868239	1.03805	0.0159556	0.00298665	0
CACCGT	0.0150215	0.041074	0.0446776	0.31366	4.94065645841247e-324	1.25396e-95	0.0451288	0.0176688	0.374649	0.0724937	7.89552e-16	0
CACCGC	3.46795e-210	0.0180507	0.000536458	0.320432	4.94065645841247e-324	1.74183e-06	0.0249903	0.0452925	0.187163	0.0287398	0	0.00987125
CACCGG	0.0231579	0.0270175	3.45063e-120	0.352517	3.25506e-208	0.0287504	0.096917	0.0555775	0.18858	0.158911	0.0178995	0
CACCGA	0.0160943	0.0282623	0	0.243551	4.15411e-153	1.6913e-228	0.0268848	0.00807417	0.25136	0.128719	0	0
CACCAT	0.0526621	0.0778578	0.0536196	0.222124	0.0410279	4.93353e-42	0.173736	2.14236e-192	0.199754	0.0628391	0.0314687	4.99943e-149
CACCAC	0.0190447	0.020103	0.0375149	0.31117	0.0419316	9.30109e-69	0.221737	0.0406277	0.267358	0.117858	0	0
CACCAG	0.0146245	4.94065645841247e-324	0.0273525	0.21323	0.00596342	2.27641933427704e-313	0.15351	7.9985e-215	0.260847	0.369379	0	0.0183972
CACCAA	0.0731418	0.039273	9.56263e-103	0.127964	4.94065645841247e-324	0.00925132	0.0862121	1.00561e-254	0.200114	0.199156	4.94065645841247e-324	0
CACGTT	0.0071287	0.0548504	0.10639	8.53302e-23	0.0180337	0.0398308	0.339914	0.0170889	0.0853758	9.05832e-48	0	0
CACGTC	0.045171	0.086118	0.00400657	0.0252539	0.0165651	0.0684117	0.418692	0.0131373	0.0700824	4.94065645841247e-324	0	0
CACGTG	0.020989	0.0865203	0.0655756	0.0422089	0.0270109	0.149894	0.878703	2.16386e-150	0.106853	0.0256966	0	0
CACGTA	0.0110847	0.00434826	0.0208444	0.022627	0.00260114	0.0115246	0.139823	0.0159689	4.94065645841247e-324	6.1561e-203	0	0
CACGCT	0.00338404	0.0274598	0.0221225	0.0410705	0.0333116	7.64034e-25	0.0652677	0.0135444	0.0510785	0.0131167	0	0
CACGCC	0.00610333	0.0215157	0.0118085	0.0182621	0.0145682	0.0100496	0.0325636	0.0190977	0.0165632	0.0660401	0	0
CACGCG	4.36452e-74	0.0308704	4.94065645841247e-324	0.0426676	0.0160281	9.88131291682493e-324	0.0345344	0.0396613	6.07593e-178	0.0436095	0	0
CACGCA	0.0132826	0	4.94065645841247e-324	0.0606694	0.0361371	0.0428343	0.182547	4.94065645841247e-324	0.0591305	0.0446645	0	0
CACGGT	0.00432059	0.00931231	4.94065645841247e-324	0.0350105	3.92665e-104	3.17157e-89	0.00539208	2.13944e-12	0	0.0260377	0	0
CACGGC	0.00308334	0.0085169	0	0.0180168	0.0074673	4.94065645841247e-324	0.0192914	4.94065645841247e-324	0.0107323	4.94065645841247e-324	0.0157324	0
CACGGG	1.33864e-181	0.00585796	4.94065645841247e-324	0.0104355	0	0.0211657	0.0220357	0.00698356	4.88943e-134	0.0954374	1.65025e-257	0
CACGGA	0.00207385	1.92405e-150	0.00850213	0.00480689	0.00591026	0.00233651	0.00451622	0.00297001	0.0109066	0.166363	0	0
CACGAT	0	0	0.00842833	0.0114499	4.94065645841247e-324	0	0.0211169	4.94065645841247e-324	0.0100741	0.000758985	0	0
CACGAC	0	0	0.00304836	0.0358287	0.00466667	0.00426415	0.0259065	0	0.001329	0.0404052	0	0
CACGAG	0.00606611	0.00424098	0	0.0372274	0.000444009	4.94065645841247e-324	0.0112646	0.00369188	0	0.0946615	0	0
CACGAA	0.00469796	0.0102527	0.00348501	0.00603027	0.00493633	0.00851537	0	4.94065645841247e-324	0	0.0178356	0	0.0151561
CACATT	0.168687	0.317687	0.0629451	0.022118	0.0281778	0.103086	0.620831	2.67327e-131	0.195197	0.170813	0.0170695	0.00998379
CACATC	0.100787	0.127284	0.0491441	0.0192299	0	0.079582	0.627789	0.0409577	0.0671272	0.0989611	0	0
CACATG	0.0891254	0.114989	7.79607e-146	0.0930637	0.01457	0.105394	1.46028	0.0430108	0.276177	0.0932141	0	0.0207485
CACATA	0.0614006	0.0387382	0.0173077	0.0542599	0.00564856	0.0427253	0.311143	2.13473e-204	0.123383	0.0230056	0	0
CACACT	0.060022	0.0335279	4.02055e-94	0.0973541	0.0275224	0.0189285	0.176531	1.28861e-68	0.0909578	0.256237	0.0190522	0.017606
CACACC	0.0208342	0.00316502	0.0359659	0.053435	0.0155763	0.0326349	0.100142	0.0130423	0.0466298	0.252282	0	0.0112221
CACACG	0.00187601	0.0122944	0	0.0536347	0.0274664	4.54112e-149	0.0915163	0.0266908	0.0188041	0.178425	0	1.23143e-197
CACACA	0.047503	0	0.0165386	0.242285	0.0356429	0.0878984	0.309274	0.0781009	0.0935913	0.503687	0	0.0253557
CACAGT	0.0167972	0.00651696	0.00813948	0.0184498	0.0138496	4.94065645841247e-324	0.0184473	4.94065645841247e-324	0.0348291	0.125579	0.0148669	4.94065645841247e-324
CACAGC	0.00799991	4.94065645841247e-324	0.0107535	0.0154786	0.00318642	0	0.00756515	4.94065645841247e-324	0.00288463	0.134021	0	0
CACAGG	0.0241153	4.94065645841247e-324	0.00841569	0.0353907	0.00430571	3.64435e-259	0.022714	6.0703e-213	4.94065645841247e-324	0.21475	0.0318816	0
CACAGA	0.00460793	0	7.22461e-108	0.0353154	0.000784627	0.00377083	5.4547e-125	0.00932939	0.00287677	0.0696487	0	0
CACAAT	0.0368131	0.0271974	0.00289944	0.0330193	0.0129547	0.0110794	0.00836265	0.000697432	0.0175774	0.15175	4.94065645841247e-324	0
CACAAC	0.00802923	0	0	0.0720919	0.0417952	0.00704865	4.94065645841247e-324	0.00778412	0	0.206162	0.0225654	0.00986847
CACAAG	0.00469276	0	0	0.05182	0.0158016	0	0.021281	4.94065645841247e-324	0.0133115	0.261291	0	0
CACAAA	0.0248755	0.00275868	0	0.0467004	0.0139338	4.0719e-129	0.00199893	1.95874e-08	0.00809003	0.378748	0	0
CAGTTT	5.56936	3.63367	0.707605	8.5366e-192	0.0321608	0.129628	1.16682	0.0074968	0.113407	4.94065645841247e-324	1.48825e-215	0
CAGTTC	2.87727	3.97253	0.415693	2.0665e-269	1.26386e-292	0.262945	0.994317	4.37335e-28	0.0252051	4.35812e-87	0	5.58287e-294
CAGTTG	0.976945	3.00937	0.233663	1.20678e-76	0.00189179	0.27647	1.82393	4.94065645841247e-324	1.21689e-33	4.94065645841247e-324	0.0267309	4.90642e-128
CAGTTA	1.12273	1.25889	2.31695e-301	5.055e-261	0	0.0559463	0.264707	0.000941886	4.94065645841247e-324	1.73606e-159	4.94065645841247e-324	0
CAGTCT	0.127117	0.415757	0.0113032	0.0241169	0.00932889	0.0505291	0.32667	0.0170171	0.0492938	0.224426	0.0706545	0.0141175
CAGTCC	0.087656	0.169333	0.064937	0.0249552	3.66709e-34	0.0905315	0.156371	1.73083e-125	0.000822768	0.171417	0.0465946	0
CAGTCG	0.0224596	0.0344808	0.0552851	0.0259568	0	0.00554513	0.0622588	4.94065645841247e-324	1.02125e-261	0.107014	0	0
CAGTCA	0.110474	0.213076	4.94065645841247e-324	0.0455401	0.00567862	0.140108	0.671176	0.0317362	1.19931e-149	0.25191	0.0439466	0.0495481
CAGTGT	0.106217	0.0489613	0.000890905	0.0362287	4.94065645841247e-324	0.00654868	0.00111148	1.18252397592579e-311	0.017892	0.0828055	0.0172558	0
CAGTGC	0.0247674	0.0173597	0.00714679	0.027917	0.00303043	4.94065645841247e-324	1.14046e-114	6.78779e-119	0	0.0990535	0	0
CAGTGG	0.0539769	0.0487819	4.94065645841247e-324	0.0283129	1.23706e-131	4.94065645841247e-324	4.45771e-234	4.94065645841247e-324	0.00775782	0.14594	0.0164894	0
CAGTGA	0.106984	0.0308889	0	0.0194055	0	0	0	0.0106678	0.0208343	0.0403253	0.0229028	0.0191918
CAGTAT	1.6066	0.0683841	0.115935	0.0279302	0.00546582	0.01147	0.00562803	3.5208e-282	0.00517976	0.103515	0.0512188	0
CAGTAC	0.259316	0.126193	4.94065645841247e-324	0.063743	0.00699595	0.00486447	0.03072	8.32309e-285	0.0151652	0.147316	4.94065645841247e-324	0
CAGTAG	0.0816978	0.0422825	0.00935029	0.015371	0.00955011	6.20546451176606e-321	0.0260965	2.63253e-29	3.84181e-196	0.128781	0.01947	0
CAGTAA	0.562608	0.0450696	4.94065645841247e-324	0.0177639	0.00367242	4.94065645841247e-324	0.0240805	4.94065645841247e-324	4.94065645841247e-324	0.112151	0.0246918	0.0083043
CAGCTT	0.109425	0.79402	0.344856	0.320592	4.94065645841247e-324	0.517234	2.26616	4.15707e-131	0.966253	0	0	3.66076e-48
CAGCTC	0.0712393	0.551804	0.513814	0.694012	4.33573e-286	0.501556	2.59207	1.25689e-52	0.739129	4.94065645841247e-324	0	0
CAGCTG	0.0105532	0.195114	0.0391068	1.04563	8.49756e-66	0.542421	3.62513	1.24445e-86	1.03983	4.94065645841247e-324	1.71472e-180	0
CAGCTA	0.00790747	0.0625499	7.68845e-31	0.304756	8.85235e-95	0.111289	0.777265	4.08155e-21	0.280694	7.11131065461914e-311	0	0.0134183
CAGCCT	0.0085927	1.48472e-253	0.0469189	0.37691	0.0309601	6.68981e-282	0.303525	3.49674e-61	0.285432	0.0246067	0	0.0171242
CAGCCC	4.94065645841247e-324	0	0.0691707	0.261377	0.0322486	1.47235e-48	0.169204	0.0676123	0.156925	0.139568	0.0161994	0
CAGCCG	0.0106913	0.0138698	0.00984512	0.127734	0.0312127	0.041367	0.0882472	0.00729532	0.0725106	0.126676	0	0.00264766
CAGCCA	0.0650928	0.0176938	8.36808e-42	0.771152	8.89449e-161	0.0873778	0.599714	0.0636326	0.636706	0.0381352	0	4.94065645841247e-324
CAGCGT	0.026106	0.0728205	0.00677911	0.184373	2.24762e-36	0.100867	0.0692281	0.0156951	0.21137	0.128117	0	0
CAGCGC	0.00519676	0.00886317	0.0808007	0.303188	4.94065645841247e-324	0.0271416	0.0549846	6.47804e-133	0.0588156	0.242303	0	0
CAGCGG	0.012155	0.0547197	0.0269395	0.209124	0.0029201	0.0232211	0.0830809	0.0870131	0.0984761	0.10847	0	0
CAGCGA	0.0353911	0.0796438	0.00730918	0.154943	4.94065645841247e-324	0.0257244	0.00020932	0.0386847	0.197557	0.0467845	8.90195e-69	0
CAGCAT	0.0306173	0.0951119	0.187882	0.187277	0.000153305	0.0600146	0.154698	0.0400612	0.172193	0.0856164	0.0366213	0
CAGCAC	0.00348635	0.0496575	0.0671536	0.283847	3.47962e-26	0.081472	0.208071	4.45283e-154	0.165484	0.0827348	0.012734	0
CAGCAG	0.00853987	0.00651454	0.0292791	0.116203	2.55558e-272	1.23121158943639e-320	0.0765865	0.0131845	0.104483	0.225984	0	0
CAGCAA	0.0516582	0.0503868	1.67556e-15	0.0490324	0.0261189	0.0327976	0.0821746	0.0167382	0.170974	0.0554055	0.0279614	4.94065645841247e-324
CAGGTT	0.183433	0.181755	0.507338	0.0612138	0.0321736	0.241692	1.06716	2.48751e-08	0.0365522	0.139539	0.0126878	0
CAGGTC	0.141724	0.184066	0.391414	0.0289189	0.0474856	0.408551	1.2144	7.17161e-206	0.0036008	0.0604801	0.0119469	0.00592335
CAGGTG	0.0931881	0.0700568	0.415618	0.0547394	0.0458336	0.772886	3.52342	2.39527e-168	1.89006e-96	0.212687	0.02749	0.00952679
CAGGTA	0.0426697	0.00678393	0.0432308	1.06959e-19	0.0254701	0.158591	0.430619	4.94065645841247e-324	6.11888e-08	0.0851303	4.94065645841247e-324	0
CAGGCT	0.0644264	0.011206	0.0516705	0.143216	0.0425733	0.086013	0.289434	4.3923e-126	0.0433738	0.230264	0.0407632	0
CAGGCC	0.0310736	4.94065645841247e-324	0.00500709	0.0713603	0.105663	0.0538693	0.14709	0.0238627	0.00690569	0.300511	0.0248135	0.00492375
CAGGCG	0.00900275	0.00589581	0.031062	2.75485e-100	0.104256	0.0310207	0.1959	0.00941749	0	0.118452	0	0
CAGGCA	0.11166	4.94065645841247e-324	1.063e-195	0.109268	0.149972	0.283068	0.564908	0.005484	0.0379436	0.377246	4.94065645841247e-324	4.94065645841247e-324
CAGGGT	0.0050924	5.86002e-201	1.42741e-80	0.0351571	0.0261865	0.0137614	0.0608884	0.00989635	0.0231112	0.0672418	4.94065645841247e-324	0
CAGGGC	0.00490656	2.71641e-306	0.0234253	0.0295678	0.031627	0.00236514	0.0258327	1.75709e-139	0	0.0889778	0	0.0226159
CAGGGG	0.0213805	4.94065645841247e-324	0.0134613	0.0791548	0.0253715	0.0381423	0.0135273	0.0148047	0.00134877	0.239331	0.0174217	4.94065645841247e-324
CAGGGA	0.00527192	0.0051573	0.0248384	0.0426452	0.0174689	2.01813e-23	0.0105167	0.021057	0.0142861	0.141185	0.0136297	0
CAGGAT	0.0280362	0.0556888	0.0243554	0.0311892	0.0155399	9.01555e-29	0.0723648	4.94065645841247e-324	0.0236687	0.19367	0	0.0239906
CAGGAC	0.00500715	0.0193665	0.00591322	0.0609493	0.0384574	1.09507e-95	0.0797103	1.21124e-181	4.94065645841247e-324	0.259893	0	0.0167309
CAGGAG	0.0328969	0.00638127	0.00702958	0.135502	0.000431336	0.0163371	0.0474551	0.0179249	0.00844227	0.416729	0.0124211	0.0317744
CAGGAA	0.0694633	0.0106775	0.0118415	0.0778709	0.0239075	8.601e-43	0.0597701	3.64005e-24	0.0027417	0.202395	4.94065645841247e-324	2.96449e-126
CAGATT	0.225456	0.297429	3.47189e-54	1.55566e-42	4.94065645841247e-324	0.14706	0.501324	4.00553e-196	0.0768544	0.168736	0.0243269	4.94065645841247e-324
CAGATC	0.156697	0.256444	0.0067698	0.00695963	0.00891729	0.12594	0.488813	1.04601e-109	1.22192e-196	0.0670948	0	0.0121348
CAGATG	0.176926	0.104448	4.9161e-32	8.76586e-42	0.0250978	0.229279	1.11541	3.80366e-140	2.30108e-98	0.0734198	0.00530205	0.0346568
CAGATA	0.0797945	0.00780349	3.82633992966484e-311	1.61755e-240	0	0.0620273	0.261035	0.0446492	0.0251248	1.48637e-245	0	0
CAGACT	0.00725962	0.0252704	0	0.00589675	0	9.44882e-149	0.142305	0.066377	0.0244119	0.169277	0.013452	0
CAGACC	0.00944318	0.00879048	4.94065645841247e-324	0.0240208	0.0592334	1.08784e-198	0.0516318	0.0281618	0.00952931	0.160936	0.0190885	0
CAGACG	0.0153008	0.00156879	4.94065645841247e-324	1.56837e-14	0	0.0199726	0.0312959	0.0633437	0	0.261322	0	0
CAGACA	0.044249	0	4.94065645841247e-324	0.0509848	0.0466334	0.0932819	0.22247	0.0275474	0.0139337	0.288627	0.0291182	0
CAGAGT	0.0217766	0.0201626	0	0.0130787	0.0040519	4.94065645841247e-324	0.00214159	0.00505537	0	0.0784734	0.0311598	0
CAGAGC	0.00161279	0	0	0	0.00662998	0	0	0	0	0.111254	0.0144952	0
CAGAGG	0.0122011	0.0228092	4.94065645841247e-324	0.0192211	0	4.94065645841247e-324	0.0162316	1.33282e-143	0.00849776	0.0689777	0	0.0181916
CAGAGA	0.0223213	0	0	6.4352e-279	0	0	0.00589594	2.70517e-207	0.0252685	0.168944	0	0.0173105
CAGAAT	0.0201275	0.0214412	0.00447759	0.0159111	0.0167873	2.47108e-208	0.001966	0.00843123	0.00800008	0.107811	0	0.0169808
CAGAAC	0.00851915	0	0.00953663	0.0157364	0.0312023	8.21417e-237	0.00251257	2.47032822920623e-323	0	0.165463	0.0204648	0
CAGAAG	0.0196518	0	0	0.0580418	2.36181e-112	0	4.94065645841247e-324	8.57887e-16	0.00322776	0.269026	0.0179687	4.94065645841247e-324
CAGAAA	0.0203163	0.0134632	4.40763e-225	0.0370604	0.0108693	0.00586894	4.08344e-29	0.0156151	0	0.156761	0	0.00187066
CAATTT	12.184	6.1496	0.190099	2.52089e-48	4.94065645841247e-324	0.393482	1.84627	1.54335e-189	0.160419	3.36338e-223	0.0660898	0
CAATTC	5.85914	5.10032	7.28924e-17	0.0829158	0.010673	0.295361	1.56176	3.96889e-83	1.53076e-238	4.94065645841247e-324	9.88131291682493e-324	0
CAATTG	2.48237	4.92795	2.18403e-75	0.0703235	0.0239874	0.524717	3.21092	1.36277e-120	0.0222037	4.86557e-175	0.0273861	0.0217732
CAATTA	3.00368	2.14351	4.94065645841247e-324	0.0385417	4.94065645841247e-324	0.0360362	0.791808	2.95822e-93	0.0818756	2.05103e-21	0	9.42481e-95
CAATCT	0.272457	0.577325	0.00164427	0.0513728	0.00924386	0.094286	0.447802	0.0179146	0.0710226	0.25803	0.0230389	0.0213248
CAATCC	0.137506	0.166048	0.0351469	0.028338	0.00131429	0.0747723	0.246669	0.0261058	0.0134282	0.14039	0.0223556	0.010454
CAATCG	0.0180915	0.0701164	5.35835e-107	0.00360872	0.0236939	3.05757e-29	0.186012	0.0195595	0.013847	0.0517326	4.94065645841247e-324	0
CAATCA	0.291863	0.34242	1.01912e-159	0.0661112	0.0347994	0.249612	0.891893	0.0342235	0.0774809	0.208013	0.00898756	4.94065645841247e-324
CAATGT	0.278397	0.0587045	0.00270241	0.0436537	0.0111032	0.0183701	0.00188103	2.56511e-176	0.0339391	0.0581499	0.0537055	0.00857076
CAATGC	0.0346834	0.0280595	4.94065645841247e-324	0.0451216	4.94065645841247e-324	0	0.00177849	7.70806e-258	0.00191845	0.0408745	0.0439944	4.94065645841247e-324
CAATGG	0.0971251	0.0648764	4.94065645841247e-324	0.0527228	1.20655e-176	4.94065645841247e-324	0.0226417	0.0177362	4.94065645841247e-324	0.0595464	0.0106735	0.0152455
CAATGA	0.212867	0.025656	4.94065645841247e-324	0.0823994	0.0109075	1.23528e-146	4.34806e-283	1.42214e-202	0.0120696	0.0669569	0.0150937	0.0498512
CAATAT	2.95276	0.104897	0.183204	0.04767	0.00555779	0.0156201	0.0065698	4.94065645841247e-324	0.0289238	0.170365	0.104236	0.0431003
CAATAC	0.539095	0.0635717	5.49281e-137	0.0406959	0.0134543	0.0275301	0.0150446	0.0183896	0.00278614	0.123428	0.0562019	0.019873
CAATAG	0.170314	0.0345065	0	0.0293433	4.94065645841247e-324	4.94065645841247e-324	0.0148692	0.0434625	0.0274233	0.130617	0.122142	0
CAATAA	1.26777	3.50844e-97	4.94065645841247e-324	0.0331781	0	0	4.94065645841247e-324	0.013361	0.00249906	0.156038	0.0797244	0
CAACTT	0.465661	1.3675	0.355056	0.859605	3.00811e-22	0.947786	2.62343	1.0688e-124	1.82081	4.94065645841247e-324	0	0
CAACTC	0.230623	0.931086	0.202071	0.988055	3.13984e-49	0.681293	3.09937	4.91124e-30	0.987713	7.31421e-164	0	0
CAACTG	0.0608009	0.428724	0.18666	1.36678	8.48354e-150	0.669154	5.49011	3.53003e-62	2.70939	4.94065645841247e-324	0.0109132	2.92406e-171
CAACTA	0.110213	0.300371	1.56053e-185	0.492289	7.30076e-51	0.114611	1.32086	1.17922e-70	0.825245	4.94065645841247e-324	0.0186839	0
CAACCT	0.000805066	0.000966516	0.0757729	0.311073	2.99399e-197	0.0176827	0.271685	1.20873e-202	0.358859	0.109073	1.02758e-203	0
CAACCC	0.0127537	5.7178e-39	1.27207e-111	0.249711	0.0206803	8.28683e-219	0.195972	0.0740981	0.158728	0.0719236	0.0177684	0.00662112
CAACCG	0	0.00120431	4.94065645841247e-324	0.0739588	4.94065645841247e-324	0.0308336	0.0970882	6.18744e-104	0.0663489	0.135627	4.94065645841247e-324	0
CAACCA	0.0170788	0.0131858	3.29343e-16	0.761371	1.39044e-187	0.0376334	0.511128	0.00188077	0.84709	0.11621	3.48114e-302	0
CAACGT	0.0421339	0.0310368	2.82439e-13	0.288379	0.0144105	0.038962	0.0365938	6.76316e-13	0.368076	3.33727e-204	0.027524	0.0125709
CAACGC	0.00805762	0.0236685	2.39193e-184	0.200666	0.0117801	0.00842732	0.0516501	0.00900927	0.0743135	0.0269054	0.0140097	0.000740495
CAACGG	0.0250398	0.040246	4.94065645841247e-324	0.268509	2.27782e-139	0.026683	0.0406169	0.0502818	0.0559094	0.0675983	0	0
CAACGA	0.0368355	0.0668948	0.000431663	0.227615	2.89277e-182	0.00574621	0.0162016	0.00710229	0.318308	0.0333344	0	0.0154817
CAACAT	0.0912829	0.196235	0.0226833	0.258265	1.51625e-197	0.128143	0.220898	4.50942e-14	0.343265	0.0927269	0.0305402	0
CAACAC	0.0282674	0.0120844	0.105491	0.275301	0.0162788	5.19021e-48	0.195	0.0179087	0.130419	0.0720797	0.0239564	0
CAACAG	1.78551e-07	0.0492743	0.0221536	0.202273	3.35963e-53	1.47704e-06	0.0959177	0.010026	0.213591	0.283106	0.0168798	4.94065645841247e-324
CAACAA	0.0660063	0.160956	0.0333863	0.151091	4.94065645841247e-324	0.0308846	0.105945	1.5971e-262	0.174266	0.334784	0	0
CAAGTT	0.246217	0.302388	0.182998	0.0489038	0.0211363	0.193337	1.23956	1.92963e-252	0.0967486	0.0982608	0.0173324	0
CAAGTC	0.115334	0.277724	0.411458	0.0493942	0.0610397	0.295932	1.42786	1.3865e-165	0.0298633	0.0368061	0	0.00413222
CAAGTG	0.262622	0.0580355	0.435162	0.0676674	0.0128474	0.49791	3.48029	0.0778933	0.0987131	5.7253e-109	0.039264	0.0590902
CAAGTA	0.110016	0.0796036	0.125342	0.0216514	0.00667357	0.041908	0.600946	0.0212079	0.0938875	0.0279765	0	4.26873e-86
CAAGCT	0.0599092	0.0340108	0.022805	0.0692682	0.0533794	0.0196215	0.211979	0.0167699	0.0526592	0.24516	0	0.0128912
CAAGCC	0.0434657	2.57262e-26	0.0280446	0.0787744	0.105178	0.0600398	0.135486	0.0268624	0.0143944	0.134891	4.94065645841247e-324	0.00495938
CAAGCG	0.0245865	0.0125555	0.0041373	0.0332817	0.0230055	0.0126134	0.0914569	0.0177504	0.0451052	0.0736892	0.0139572	0
CAAGCA	0.240206	0.0118908	0.0277673	0.0714843	0.154475	0.193093	0.422224	0.0332665	0.133071	0.319507	0.0125802	0
CAAGGT	0.00509519	0	0.0345026	0.0312632	0.0032042	0.0206345	0.0558547	0.0206563	0.0298582	0.144769	0.0164779	0
CAAGGC	0.0097866	0.0077653	4.94065645841247e-324	0.044374	0.0122622	4.94065645841247e-324	0.00986522	0.0378408	0	0.166128	0	0.024499
CAAGGG	0.00893031	0.00826666	1.2104e-101	0.0361639	0.0135985	0.0291059	0.0816522	0.0180074	0.005624	0.123431	0.0315913	0.011577
CAAGGA	0.0099363	0.00444751	0.0129111	0.0488636	4.94065645841247e-324	3.34663e-92	0.011547	0.0160391	0.0317146	0.133995	0	5.77979e-32
CAAGAT	0.0313301	0.065596	0.0242314	0.0946587	8.3351e-265	0.00811588	0.0734545	0.00992009	0.012102	0.0722393	0.0294233	0
CAAGAC	0.0253762	0.00935352	0.02179	0.0678494	0.0455503	0.0425435	0.0430023	2.12069e-75	0.0115076	0.216169	0.0206986	0.00325634
CAAGAG	0.0391352	0.0212801	4.94065645841247e-324	0.124256	0.00105464	4.94065645841247e-324	0.0660919	0.011177	0.015485	0.495515	0.0396121	0.0272543
CAAGAA	0.120743	0.00403066	2.10074e-105	0.0602544	9.88131291682493e-324	0.00999832	0.0183589	0.0270192	1.21313e-41	0.220578	0.0404435	0.0168744
CAAATT	0.464532	0.375817	6.26963e-176	0.00514619	0.0121327	0.121432	0.615093	0.037737	0.0716532	0.151648	4.94065645841247e-324	0.0304009
CAAATC	0.276604	0.19494	1.49125e-122	5.05426e-144	0.0168031	0.18698	0.517043	6.66005e-05	0.00640894	0.0631043	0	0
CAAATG	0.298435	0.133597	1.62974173760389e-317	0.0133273	0.0336514	0.260621	1.02984	0.110693	0.0329388	0.111897	0	0
CAAATA	0.159731	0.118132	4.94065645841247e-324	0.0143769	0.00511394	0.0549816	0.388569	0.0485206	0.033987	0.0555209	0	0
CAAACT	0.0949905	0.00796345	0.00443354	0.0251739	0.0211001	0.0375804	0.060578	0.0380196	0.0540106	0.206082	0.0818689	0.0232515
CAAACC	0.0563735	0.0134795	1.2989e-270	0.0886768	0.0796754	0.0814163	0.00908939	2.86797e-139	0.0889088	0.114606	0	0
CAAACG	0.0283485	0.00508802	4.94065645841247e-324	0.049567	0.000208294	1.11855e-30	0.0313232	0.0133616	4.94065645841247e-324	0.0354902	0	0
CAAACA	0.341046	1.79098796617452e-320	0.031462	0.0111619	0.0449273	0.162646	0.244233	3.17316e-12	0.0493985	0.224835	0	0
CAAAGT	0.0268676	0.0277826	4.94065645841247e-324	0.0216134	4.94065645841247e-324	0.00646363	0.0135437	0.00667357	0.0156709	0.1404	4.94065645841247e-324	0
CAAAGC	0.0035519	0.00368418	0.00112926	0.0209082	0	0.00790222	0.00368729	1.27742e-131	0	0.073094	0	0
CAAAGG	0.012521	0.0142091	0	0.00642707	0.00798649	9.88131291682493e-324	0.013707	4.94065645841247e-324	0	0.0812996	0.0165826	0.00970037
CAAAGA	0.0114119	0.00951162	4.94065645841247e-324	9.88131291682493e-324	0.00861827	4.94065645841247e-324	0.00125165	0	0	0.14923	0.0162562	0
CAAAAT	0.0403363	0.0298904	0.0123087	0.0316968	0.0438367	0.00651022	0.00939924	4.94065645841247e-324	0	0.188642	0	0.0327535
CAAAAC	0.00801321	0.00794328	0	0.0151218	0.0105949	3.19596e-158	0.041492	2.57586e-97	0	0.153404	0	0.0147356
CAAAAG	0.0027459	0.0109349	0	0.0415737	4.94065645841247e-324	0	4.94065645841247e-324	0.00798149	0	0.27805	4.94065645841247e-324	0
CAAAAA	0.0511331	0.0140179	0	0.0232965	0.0054965	4.94065645841247e-324	1.67107e-98	0.0390891	3.40021e-71	0.307096	0.0130108	4.94065645841247e-324
CTTTTT	2.52482	1.5367	0.323911	5.85157e-84	0.279684	0.275811	0.466197	0.156389	0.00695422	0.130426	0.761299	0
CTTTTC	3.22031	1.96617	0.451995	6.13902e-133	0.223649	0.343062	0.469673	0.178829	4.22926e-159	0.0245438	0.370516	4.94065645841247e-324
CTTTTG	1.74777	0.868312	0.142368	1.25487e-18	0.232413	0.241573	0.685999	0.534965	0.0929739	0.168915	0.980745	0.0074843
CTTTTA	0.622422	0.308425	0.0102253	0.0388319	0.0935095	0.0356671	0.207951	0.107917	1.30358e-250	1.28398e-23	0.238451	0
CTTTCT	1.11517	0.893215	0.217619	2.72414e-61	0.272848	0.0897662	0.426196	0.611111	0.0563841	0.276996	0.37246	0
CTTTCC	1.264	0.728487	0.389894	0.208541	0.130176	0.218503	0.179247	0.12646	0.180485	0.277251	0.171742	0
CTTTCG	0.251563	0.289388	0.0950321	6.81264e-07	0.0918089	0.214449	0.135601	0.130751	0.0775822	1.27759e-193	0.162736	0
CTTTCA	1.03248	0.676232	0.218177	8.06518e-157	0.280313	0.992625	0.666165	0.633069	3.8257e-118	0.121711	0.403843	4.94065645841247e-324
CTTTGT	13.4478	2.97278	5.20264	0.566975	0.00863706	0.450643	0.325338	2.05291	0.0293634	4.94065645841247e-324	0.0185201	8.70532e-188
CTTTGC	7.58944	0.906489	2.87697	0.672917	2.70204e-71	0.0525438	7.42446e-41	1.88177	0.0460961	2.83357e-46	0.215832	0
CTTTGG	14.5896	2.90895	1.89219	0.639854	0.137029	2.34613e-27	0.0606617	3.16743	0.178402	4.37296e-185	0.180267	0
CTTTGA	26.1155	3.20305	2.75448	0.559666	0.0814703	0.222271	8.15595e-40	2.43047	0.0734295	5.56827e-95	0.135003	0.00811895
CTTTAT	0.296329	0.220878	0.225791	0.10022	0.224165	0.139215	0.349415	0.133894	0.0390114	0.408016	0.967582	4.48468e-17
CTTTAC	0.140923	0.0755112	7.95405e-13	0.124206	0.2023	0.196487	0.0379359	0.154185	0.0129767	0.0752765	0.786247	0.00294159
CTTTAG	0.125979	0.0436777	1.64978e-206	0.221195	0.122315	0.0155862	0.217119	0.109	0.0970857	0.313662	1.76239	0
CTTTAA	0.214194	0.127621	0.0712377	0.0172114	0.152373	0.00852995	0.161572	0.233555	0.0195851	0.00528411	1.01332	0.010672
CTTCTT	0.168018	0.0333964	0.0824969	0.0123214	0.215764	0.416901	0.338213	0.401376	0.442833	0.199447	0	0.00267534
CTTCTC	0.349216	0.103009	0.274993	0.165047	0.324442	0.543771	0.64519	0.713326	0.334201	0.15296	0.0260931	0.0244844
CTTCTG	0.21778	0.00711627	0.0918438	0.0936804	0.353383	0.404227	0.630672	0.724365	1.42656	3.28018e-19	0.0875277	4.94065645841247e-324
CTTCTA	0.0693152	1.35939e-79	6.12946e-128	0.101164	0.0688304	0.100725	0.25276	0.155733	0.104825	0.0463426	0.0100934	0
CTTCCT	0.13888	0.0112017	0.0196075	2.93007e-36	0.189478	0.245743	0.324454	0.500637	0.711532	0.0939892	0.0329212	0.00617081
CTTCCC	0.117842	0.0528672	0.0758555	0.0704148	0.148504	0.249024	0.229614	0.302019	0.639655	0.164081	4.55957e-38	0.0336793
CTTCCG	0.0428538	4.94065645841247e-324	2.27365e-26	0.116359	0.0914677	0.247725	0.127064	0.153886	0.511941	1.42214e-116	4.94065645841247e-324	0
CTTCCA	0.153677	1.90443e-158	9.61998e-22	0.029162	0.237516	0.904134	0.706391	0.6169	0.788872	0.0965723	0.011893	6.44154e-116
CTTCGT	0.454151	0.646468	0.483289	0.863028	1.04458e-18	2.4352	0.331121	3.70573	0.509633	1.71386e-199	5.27603e-08	0
CTTCGC	0.517885	0.476544	1.29087	1.16069	0.0182858	1.20104	0.217337	5.24723	0.533991	7.55316e-48	5.91929e-253	0
CTTCGG	0.553919	0.703532	0.714695	1.35733	0.00105401	1.14322	0.304452	5.89716	0.842367	0.0053406	6.35502e-218	0.000839428
CTTCGA	0.949536	0.796045	0.96472	0.822025	0.0760053	1.35982	0.781942	5.35838	0.660764	2.39557e-255	0.0104517	0
CTTCAT	0.0629041	0.00629931	0.109237	0.0535719	0.143196	0.146666	0.231151	0.228088	0.651242	0.206707	0.0114561	0.0217484
CTTCAC	0.0557869	0.000123474	0.0867124	0.197211	0.0984882	0.0569418	0.100952	0.213769	0.257042	0.229932	0.0186534	0
CTTCAG	0.0493726	0.0205737	0.0231047	0.338681	0.100395	4.09712e-190	0.231877	0.176326	1.15412	0.376417	0.132602	0.031938
CTTCAA	0.0982786	0.0130382	0.0760092	0.0751581	0.10903	0.0197689	0.237566	0.260647	0.32149	0.138673	0.0315089	0.0102439
CTTGTT	0.7603	0.486603	0.483289	0.596433	0.561348	1.43556	0.892763	0.0168968	0.311422	0.075442	0	0
CTTGTC	1.22812	0.974539	1.04242	0.75697	0.586962	1.93937	1.02654	0.0893381	0.223289	5.74038e-282	0.0374208	4.94065645841247e-324
CTTGTG	1.03054	0.60837	0.295696	4.31562	0.878316	3.78824	1.90381	0.550858	1.95509	4.94065645841247e-324	0.0222166	0
CTTGTA	0.209917	0.0645803	0.189112	0.512263	0.213632	0.70089	0.534059	0.211673	0.156965	1.65216e-218	0.0103633	0
CTTGCT	0.634929	0.792683	0.243084	0.876883	0.699296	2.18478	0.864889	0.125834	1.14179	3.0947e-125	0.0126525	0
CTTGCC	0.891082	1.04247	0.72541	0.987272	0.834669	2.65574	0.728822	2.01943e-23	1.39822	2.02165e-37	0.0309019	2.45349e-59
CTTGCG	0.372716	0.448659	0.446789	0.983755	0.398051	1.5585	0.270239	0.214696	0.845796	0.0119071	0	0.00337686
CTTGCA	0.975339	0.751754	0.00019493	1.78434	1.21305	6.27964	1.50716	3.93823e-39	1.00526	4.94065645841247e-324	0.00534735	0
CTTGGT	0.655199	1.23713	0.235277	2.12475	0.0447288	6.55046	3.64014e-44	1.55398	0.0569725	4.3086e-113	1.43719e-231	0.0614054
CTTGGC	1.20712	2.94059	2.05701	1.78749	1.32344e-29	7.8081	0.191384	3.69562	0.0512355	1.49645e-231	4.94065645841247e-324	4.94065645841247e-324
CTTGGG	1.56755	3.95475	2.11503	2.13395	6.08648e-83	8.31123	0.626362	5.85614	0.241871	1.27359e-150	4.94065645841247e-324	0.0106844
CTTGGA	1.67588	3.1245	1.86279	1.05042	7.98664e-63	7.1608	0.404538	2.35744	2.12595e-49	1.07096e-269	1.66455e-06	0.12557
CTTGAT	0.0283084	0.0282564	0.0202416	1.20693	0.162505	1.70754	1.23629	7.08918e-11	0.592003	4.94065645841247e-324	0.029986	0
CTTGAC	0.0464751	0.0318687	3.98476e-88	1.17291	0.174602	1.41475	1.10424	0.0745671	0.249484	4.94065645841247e-324	0.0120803	0
CTTGAG	0.0169343	1.96655e-89	1.32696e-114	2.83975	0.202053	1.0244	1.94804	0.340274	2.22538	4.94065645841247e-324	0.0147676	0
CTTGAA	0.091482	3.28557e-170	0.0357109	0.844552	0.128413	1.2125	1.09006	0.152249	0.298169	9.49757e-95	0.00861217	4.94065645841247e-324
CTTATT	0.254749	0.0854104	7.93913e-72	0.000264312	0.0583522	0.59892	0.411638	5.46317e-109	0.0418583	0.119281	3.77408e-51	8.19898e-243
CTTATC	0.188066	0.11252	5.79201e-100	0.0603967	0.015984	0.467561	0.309655	0.0570123	0.0325247	0.0273643	0	0
CTTATG	0.205721	0.0181993	1.49079e-144	0.234689	0.0446773	0.295528	0.727571	0.325005	0.377174	4.94065645841247e-324	0	0
CTTATA	0.0618566	0.0343367	6.93017e-213	0.0122863	0.0757998	0.16957	0.324632	0.0859027	0.0241704	7.77193e-23	0	0.00969222
CTTACT	0.397033	0.251699	5.25467e-148	0.133799	0.215623	0.58542	0.883485	0.465135	0.506619	0.0865939	0.0127635	0
CTTACC	0.15549	0.0480514	0.0963251	0.122309	0.0469816	0.251429	0.318166	0.0681643	0.105391	0.116074	0	4.94065645841247e-324
CTTACG	0.0456943	0.0288124	3.26076e-130	0.0420339	0.0683937	0.245072	0.0331689	0.0923726	0.171165	4.94065645841247e-324	0	0
CTTACA	0.189089	0.0479267	1.27757e-112	0.0994434	0.0888402	1.10542	1.01674	0.156658	0.170125	0.0568333	0	1.75151e-09
CTTAGT	0.58485	0.851793	5.66688e-94	0.688765	4.56593e-09	3.09813	0.178292	1.96867	0.00456264	1.16097e-254	0	0.00737891
CTTAGC	0.432505	0.843693	1.34671e-05	0.56174	3.68638e-53	1.12336	0.285298	2.32767	8.46663e-168	3.72383e-139	0.00613129	4.94065645841247e-324
CTTAGG	0.621623	0.993482	5.87043e-32	0.521798	1.50204e-27	1.71995	0.217992	2.9848	7.9732e-61	1.07566e-160	0	4.94065645841247e-324
CTTAGA	0.994021	1.39669	0.135064	0.409597	0.0204654	2.74095	0.889843	2.85701	8.34731e-262	1.82944e-68	6.36382e-124	0.0210402
CTTAAT	0.0310037	0.0246639	4.99854e-12	0.353346	0.0713069	0.256832	0.571865	0.160231	0.254248	0.100161	0.0127561	4.94065645841247e-324
CTTAAC	0.0513356	0.00322754	6.78184e-110	0.332055	0.0785307	0.117274	0.261495	0.0926922	0.0999449	1.42577e-82	0.0251575	0
CTTAAG	0.00654079	0	0.0301803	0.545096	0.0106673	2.97501e-69	0.337507	0.18414	0.547005	2.38275e-26	0.0175524	4.94065645841247e-324
CTTAAA	0.0461084	0.0018001	2.90266e-30	0.190691	0.0213016	0.138149	0.498277	0.145028	0.231733	0.00701645	0	0
CTCTTT	0.514421	0.259652	0.28011	0.0577947	0.10218	0.229205	0.296231	0.0796815	0.0231034	0.200631	0.696113	0
CTCTTC	0.792777	0.573899	0.108967	6.28392e-195	0.170645	0.248432	0.379596	0.248701	9.70195e-278	0.183684	0.350736	0.00547463
CTCTTG	0.541551	0.261496	0.113499	5.49663e-57	0.169361	0.155141	0.731397	0.470174	0.205468	0.0887172	0.838811	0.0199431
CTCTTA	0.139251	0.0152456	4.94065645841247e-324	4.94065645841247e-324	0.0502862	0.0628086	0.202983	0.0804811	0.0204076	0.0454094	0.146537	0.0137212
CTCTCT	0.370292	0.123072	0.200169	1.21354e-49	0.230693	0.174418	0.449023	0.676004	0.246339	0.326707	0.449648	0.0169332
CTCTCC	0.370539	0.313192	0.106885	0.086508	0.173784	0.0555461	0.312356	0.338611	0.162237	0.203105	0.422409	0.0189051
CTCTCG	0.157663	0.108618	0.0407869	1.3564e-168	0.0802223	0.155233	0.240411	0.293235	0.154975	0.016894	0.197416	0
CTCTCA	0.409276	0.141956	0.110459	2.72979e-63	0.339577	0.962926	1.29204	0.576185	0.128782	0.190235	0.325796	0.0240457
CTCTGT	2.35188	1.96315	1.65189	0.434551	0.0242714	0.561029	0.247327	2.09869	0.0413409	2.36145e-06	0.306012	4.94065645841247e-324
CTCTGC	2.16214	1.3289	1.41442	0.730745	0.000140915	0.0981523	0.000177644	2.31695	0.0418553	3.91097e-253	0.257677	1.51548e-215
CTCTGG	3.49764	3.03776	0.966261	0.783639	0.00630649	0.00412143	0.239506	4.15959	0.127485	9.05166e-104	0.691187	0
CTCTGA	4.52883	2.47561	0.788018	0.395349	0.0124169	0.357598	0.489575	2.30704	4.94065645841247e-324	9.48434e-162	0.0506593	5.70856e-128
CTCTAT	0.0525725	0.0257981	0.0956793	0.0608735	0.113275	0.0186408	0.193223	0.171443	0.0310493	0.0685264	1.23727	0.0339272
CTCTAC	0.0216981	0	0.0275268	0.103296	0.0694462	2.28178e-196	0.118937	0.11372	0.0350246	0.212483	0.731541	0
CTCTAG	0.0350392	0.00650234	0.0520146	0.175258	0.0462138	1.35652e-168	0.150866	0.154347	0.10098	0.225991	2.31611	0.0232119
CTCTAA	0.0582208	0.016708	0.0151326	0.0916907	0.0762219	0.0208478	0.151469	0.0601387	0.0244342	1.54625e-132	0.837356	5.57958e-152
CTCCTT	0.0501269	0.00558719	2.46921e-175	0.149467	0.113128	0.160978	0.182681	0.11844	0.278962	0.0676127	5.62648e-268	4.94065645841247e-324
CTCCTC	0.0711758	2.78234e-29	0.0545959	0.0736408	0.0997028	0.287583	0.310725	0.268096	0.112873	0.108868	0.0235224	0
CTCCTG	0.048004	4.94065645841247e-324	0.0796491	0.160407	0.232858	0.226716	0.486003	0.454606	0.947213	0.0760875	0.0403904	0.0157282
CTCCTA	0.027364	4.94065645841247e-324	0.0177587	0.00901529	0.0799839	0.0557202	0.132525	0.0612033	0.0769159	0.0886783	0	0.0119532
CTCCCT	0.0222725	0.00520662	0.0725186	0.0809248	0.146102	0.169141	0.255763	0.286397	0.499443	0.0549379	0.0363808	4.23404e-211
CTCCCC	0.0157779	4.94065645841247e-324	0.0460489	0.0447761	0.141492	0.202945	0.227177	0.205077	0.475776	0.223155	0	4.94065645841247e-324
CTCCCG	0.0071385	1.74803e-66	5.50024e-58	0.0232996	0.154482	0.218372	0.128158	0.117387	0.303585	0.0763725	0.0452004	0
CTCCCA	0.0187326	4.94065645841247e-324	1.45649e-19	0.0558254	0.300436	0.590298	0.776636	0.460479	0.817054	0.0384806	0	0
CTCCGT	0.237498	0.0815536	0.457944	0.813598	0.0946253	1.58365	0.148989	2.69016	0.359929	7.86311e-07	4.94065645841247e-324	4.94065645841247e-324
CTCCGC	0.22292	0.172933	0.827957	1.54292	0.0323327	0.474322	0.433065	4.55852	0.327681	1.52594e-190	0.0552936	0
CTCCGG	0.26818	0.0937794	0.39161	1.47572	8.20662e-09	0.636368	0.63048	5.48193	0.559747	0.170814	1.5865e-204	4.94065645841247e-324
CTCCGA	0.343946	0.306642	0.521187	1.00977	0.00023318	0.895006	0.860576	3.93729	0.455601	1.06448e-129	4.85031655507039e-318	4.94065645841247e-324
CTCCAT	0.00910259	3.38929033047095e-320	0.0178452	0.104795	0.0945787	0.155543	0.172453	0.0472616	0.258643	0.13275	0.0277109	0.0159062
CTCCAC	0.00800622	0	5.02671e-56	0.0929006	0.0612012	0.0249078	0.160106	0.0877631	0.190012	0.174664	0.0408033	0
CTCCAG	4.94065645841247e-324	4.94065645841247e-324	3.67986e-106	0.192923	0.046363	9.88131291682493e-324	0.224685	0.135647	0.562667	0.299363	0.246934	0
CTCCAA	0.018824	9.40366e-233	0.0148496	0.0718869	0.0916798	0.0524684	0.209089	0.092602	0.174859	0.101491	0.0155552	0
CTCGTT	0.0608874	0.0958545	0.0492235	0.152174	0.221531	0.222452	0.259875	1.41029e-57	0.0488459	4.72658e-128	0.014753	0
CTCGTC	0.112842	0.108847	0.189339	0.24556	0.24857	0.280065	0.331155	0.114919	0.0541058	0.0223954	0.00750056	0
CTCGTG	0.10455	0.0121148	0.0164029	1.02157	0.355842	0.395965	0.655741	0.197843	0.44939	1.35889e-233	0	3.01238e-107
CTCGTA	0.00331936	0.0277994	0.00393103	0.114163	0.0627757	0.0664893	0.0989358	0.0429183	0.0159677	4.54603e-163	0.00825252	0
CTCGCT	0.0845974	0.12123	0.0809253	0.236917	0.312025	0.49261	0.189247	1.06407e-12	0.260078	7.90489e-39	0.0269705	0
CTCGCC	0.141412	0.219871	0.116359	0.298216	0.408813	0.582961	0.0987437	0.0216811	0.230526	2.04011e-130	0.0123478	0
CTCGCG	0.0885257	0.122907	0.179927	0.479217	0.414466	0.232683	0.135595	0.157378	0.259753	4.94065645841247e-324	0.00808464	0
CTCGCA	0.0798426	0.0233465	0.204019	0.601616	0.350394	0.952193	0.351255	0.0658387	0.108705	6.93932e-237	0.00405921	0
CTCGGT	0.136364	0.23061	0.459473	0.928628	1.88726e-08	1.26486	0.118579	1.07931	1.60357e-47	3.54757e-110	2.38678e-190	0
CTCGGC	0.172124	0.62418	0.708525	1.09242	6.63295e-67	1.26504	0.0247581	1.99301	0.100953	0.000200072	0.0167992	4.94065645841247e-324
CTCGGG	0.246295	0.800481	0.528706	1.25075	3.8247e-47	1.08364	0.238643	2.4823	0.208422	0.08828	1.97732e-300	0.0113131
CTCGGA	0.242284	0.392835	0.50878	0.472528	1.89765e-137	0.878955	0.178154	1.26035	0.0168382	2.9148e-162	0.0148945	0
CTCGAT	0.00190239	6.55638814591235e-313	4.94065645841247e-324	0.42593	0.0719947	0.182104	0.300582	1.39371e-82	0.068579	0.0340176	2.06172e-254	0
CTCGAC	4.94065645841247e-324	0	4.94065645841247e-324	0.278481	0.137501	0.254172	0.2383	0.0412923	0.0234334	7.46784e-20	0	0
CTCGAG	4.94065645841247e-324	0	0.00286516	0.87683	0.0783833	0.178307	0.348681	0.0934234	0.378203	0.0109162	0	0
CTCGAA	8.5785e-121	4.94065645841247e-324	0.0345199	0.174011	0.0736019	0.10243	0.143721	0.0458756	0.00840664	1.80714e-240	4.94065645841247e-324	0
CTCATT	0.0758192	0.0535443	6.8549e-25	0.103447	0.0735627	0.188652	0.665539	0.15456	0.25713	4.49232e-13	0.00727083	0
CTCATC	0.102971	1.50731e-141	0.128701	0.126255	0.163643	0.235162	0.474041	0.257036	0.112364	0.0575504	0.0295631	1.50814e-168
CTCATG	0.151197	4.3341e-51	0.0295229	1.38966	0.150316	0.335846	1.11047	0.566358	1.06748	1.06723e-153	0.0089926	0
CTCATA	0.0530335	0.0152514	7.08337e-17	0.18782	0.0225576	0.0716359	0.28287	0.0604844	0.0846054	0.0601754	4.94065645841247e-324	1.19296e-244
CTCACT	0.0878462	0.0214406	0.0785551	0.320217	0.214646	0.526815	0.889016	0.120855	0.86875	0.232881	0	0.00100896
CTCACC	0.0254035	0.0602161	0.0541387	0.243949	0.133279	0.322793	0.653694	0.153478	0.853322	0.0578	0.0403998	0.015602
CTCACG	0.0205881	1.95338e-65	0.0653766	0.215088	0.0823202	0.110782	0.303557	0.262028	0.673664	7.77757e-101	0	0
CTCACA	0.0917288	2.31334e-27	5.14331e-09	0.657854	0.438405	1.13341	1.67956	0.488189	0.931207	0.146662	0.0194713	0
CTCAGT	0.393975	0.5878	6.57012e-210	1.83107	9.96469e-170	3.72491	0.491313	3.84667	0.182876	1.47535e-08	0.00345421	4.65201e-250
CTCAGC	0.303013	0.293824	0.0458962	2.0808	8.69622e-96	1.66106	0.113865	5.31397	0.131133	0.0909559	0.0125348	0
CTCAGG	0.467269	0.391406	8.8562e-39	2.19063	9.51931e-31	1.79152	0.902632	6.88512	0.419014	2.91079e-53	2.29869e-143	0
CTCAGA	0.45744	0.485044	1.25026e-143	1.30419	0.0732874	2.21214	0.940626	4.12473	0.152758	0.0231408	4.60976e-252	0.0310445
CTCAAT	4.15666e-65	0	1.92207e-100	1.09029	0.0292758	0.393944	0.954397	0.117802	0.496383	0.00932987	0.0305336	0.0238732
CTCAAC	2.12466e-241	4.94065645841247e-324	9.22181e-244	0.755436	4.24335e-06	0.23477	0.725429	0.197128	0.188082	1.31219e-219	0.0951749	0
CTCAAG	4.94065645841247e-324	0	4.94065645841247e-324	1.6781	3.79185e-73	0.161031	0.945897	0.213105	1.0741	0.0154874	0.0183111	0
CTCAAA	0.0119158	0.0224247	0.0213083	0.486592	1.15329e-197	0.211035	0.678622	0.145075	0.283838	0.0625475	0.0251952	0.0278854
CTGTTT	0.542013	0.423841	0.328237	0.0562237	0.212497	0.319174	0.282487	2.5671e-41	0.00908454	0.159023	0.0841698	4.09351e-61
CTGTTC	0.849117	0.99388	0.306819	7.19177e-80	0.263112	0.3955	0.296586	0.0905077	0	0.0950765	0.134425	0.0308101
CTGTTG	0.473609	0.321727	0.140447	0.115153	0.270881	0.351092	0.477826	0.282407	0.0161594	1.18798e-276	0.275929	4.94065645841247e-324
CTGTTA	0.19009	0.0982259	0.0249882	3.30775e-294	0.0839918	0.0534417	0.135967	0.144388	0	4.07102e-09	0.0474089	0
CTGTCT	0.373697	0.396817	0.270785	2.00527e-115	0.469411	0.354889	0.275583	0.260677	0.0672596	0.207211	0.145403	0.0105552
CTGTCC	0.448427	0.455588	0.316378	0.0216149	0.330745	0.353222	0.143754	0.168157	0.0174391	0.214055	0.0503015	1.95989e-224
CTGTCG	0.108	0.173835	0.0230672	2.69519e-14	0.116012	0.352001	0.0273576	0.221152	0.0167806	0.0516577	0	0
CTGTCA	0.363055	0.110116	0.260037	0.0249516	0.366501	1.39058	0.608479	0.309804	7.02599e-46	1.3449e-58	0.0737168	0
CTGTGT	2.35264	2.51497	2.41819	0.350846	0.121725	1.09042	0.184283	1.62007	7.79409e-122	7.79441e-40	0.0918071	0.0213996
CTGTGC	1.47406	1.5936	1.81599	0.373418	0.000451466	0.382096	0.0111728	1.69149	0.0316934	6.19806e-113	0.0239396	0
CTGTGG	2.84156	3.27334	1.3229	0.714125	0.0536707	0.442262	0.341782	2.21312	8.09962e-44	6.50413e-205	0.0411243	0
CTGTGA	4.67305	3.36579	2.0402	0.16672	0.00922966	0.862687	0.140057	1.55164	4.94065645841247e-324	9.47974e-265	0	0.0160764
CTGTAT	0.0804471	0.0713621	0.103528	0.152075	0.374029	0.197918	0.310778	0.0349075	0.0155409	0.157499	0.304802	1.13548e-149
CTGTAC	0.066359	0.0178262	0.0711547	0.174106	0.186287	0.254327	0.205938	0.0101163	1.94868e-189	0.130295	0.140795	0
CTGTAG	0.022375	0.00869905	6.23229e-34	0.318511	0.101873	0.172576	0.114182	0.0344546	0.0168493	0.221361	0.353426	4.94065645841247e-324
CTGTAA	0.0726131	0.0440577	0.0327099	0.113197	0.158315	0.099036	0.255604	0.00740377	0	0.150684	0.189217	0.0356643
CTGCTT	0.0696716	4.94065645841247e-324	0.049637	1.87459e-17	0.153288	0.295359	0.27431	0.183584	0.139214	0.141514	0.0220535	0
CTGCTC	0.0882021	4.94065645841247e-324	0.197452	0.000772947	0.185145	0.396223	0.506891	0.204705	0.0106991	0.127293	0.0109234	0
CTGCTG	0.115091	4.94065645841247e-324	0.0235819	0.0952214	0.21797	0.373043	0.604061	0.328229	0.211505	0.0903888	0	0.015465
CTGCTA	0.0418836	7.64525e-182	0.00230843	0.000273124	0.037118	0.0607209	0.112313	0.0843208	0.0532275	0.0541888	0	0
CTGCCT	0.0659883	4.94065645841247e-324	6.95906e-49	0.0476537	0.227863	0.452958	0.3597	0.19807	0.246968	0.22448	0	0.0301916
CTGCCC	0.0603747	0.0067078	0.0699092	0.0395858	0.115737	0.266553	0.163398	0.391738	0.120554	0.139868	0	4.94065645841247e-324
CTGCCG	4.94065645841247e-324	0	0.021404	0.0714422	0.0967652	0.201789	0.207048	0.169937	0.117249	0.013082	4.94065645841247e-324	1.38344e-90
CTGCCA	0.0843195	2.58953e-120	4.99807e-06	6.13075e-15	0.363084	0.753371	0.476847	0.492075	0.186428	0.0946372	1.39263e-06	5.70069e-307
CTGCGT	0.180238	0.034671	0.189972	1.00479	8.26538e-18	2.71177	0.222824	2.72886	0.243284	1.5689e-77	4.94065645841247e-324	1.72586e-191
CTGCGC	0.201476	6.99347e-116	1.04234	1.59081	0.0116107	1.33154	0.288785	5.11569	0.0460161	0.0615593	4.94065645841247e-324	4.94065645841247e-324
CTGCGG	0.227946	0.0946037	0.193847	1.12481	2.53081e-13	1.28933	0.371398	4.32109	0.145142	0.202906	9.91689e-134	4.94065645841247e-324
CTGCGA	0.267598	0.161402	0.574165	0.863191	8.59946e-95	1.65044	0.909616	3.60225	0.202491	3.00829e-99	0.00233152	3.09039e-306
CTGCAT	0.0243771	0.00519738	1.43272e-32	0.0495725	0.0991687	0.166373	0.263408	0.120644	0.0789181	0.0615324	0.0134054	0.00504501
CTGCAC	0.0188135	3.47875e-162	0.0979112	0.129389	0.0504969	0.0483845	0.148437	0.157967	0.0466	0.121776	0	0.00777636
CTGCAG	0.0178615	1.19761e-207	0.00505365	0.146281	0.0471126	3.71677e-217	0.171301	0.110951	0.113134	0.183648	0.0451617	4.94065645841247e-324
CTGCAA	0.016644	9.52016e-175	0.077044	0.0913699	0.0185765	0.0443443	0.249291	0.109286	0.00914808	0.0507536	0.0432392	0
CTGGTT	0.411855	0.246827	0.420794	0.260591	0.518424	1.2831	0.534133	2.91621e-05	0.315208	0.139567	0.0260849	0
CTGGTC	0.552262	0.433592	0.608791	0.325999	0.458733	1.39012	0.89856	2.12737e-52	0.160513	1.2237e-42	0.011461	0
CTGGTG	0.501762	0.126688	0.676908	2.05226	1.02111	2.55802	1.59341	0.436327	1.26624	4.94065645841247e-324	4.94065645841247e-324	0.0239316
CTGGTA	0.12285	0.0492061	0.100045	0.214492	0.121424	0.564216	0.506698	0.0173285	0.15972	0.00899287	0.00995072	0
CTGGCT	0.436468	0.417071	0.206631	0.814252	0.944705	2.1492	0.713267	0.191824	0.650578	0.110502	0	0
CTGGCC	0.417585	0.588922	0.633166	0.694536	1.1055	2.06939	0.323952	0.124422	0.802733	4.23495e-229	0.0317605	0
CTGGCG	0.279788	0.398197	9.06068e-15	1.05207	0.577572	1.93231	0.376974	5.97419e-07	0.812405	4.94065645841247e-324	0	0
CTGGCA	0.507964	0.250394	3.54552e-16	1.36916	0.966965	6.00353	1.15671	1.53817e-54	0.770152	4.94065645841247e-324	0	4.94065645841247e-324
CTGGGT	0.603102	1.24976	7.29007e-07	1.7146	0.0149181	7.26738	2.25088e-09	2.18187	0.00446041	4.28511e-103	0.0117942	9.19971e-303
CTGGGC	0.869611	2.02696	1.55479	2.0549	3.67868e-57	6.7735	1.14285e-07	4.52392	2.40001e-12	4.52741e-192	4.94065645841247e-324	0
CTGGGG	1.16265	2.57624	1.43142	2.42289	1.76223e-89	7.92251	0.741556	7.23837	0.249289	1.11116e-172	0	0
CTGGGA	1.13912	1.8529	2.15893	1.08056	2.56549e-71	7.96339	1.38861	3.46632	2.12684e-181	5.33185e-215	0	4.94065645841247e-324
CTGGAT	0.010564	0.024728	2.54536e-102	1.06107	0.27992	1.63899	0.767657	0.00717368	0.4975	0.0455083	0.0314088	0
CTGGAC	0.0164275	0.00639933	1.13564e-126	1.10562	0.263183	1.38011	0.820668	4.70638e-56	0.103389	2.06547e-122	0	0
CTGGAG	0.00060178	3.25121e-39	2.58066e-98	2.29211	0.103884	0.922069	1.31254	0.189022	1.32074	0.0384863	0.0128941	4.94065645841247e-324
CTGGAA	0.0565287	1.65631e-161	0.0960066	0.708437	0.319544	1.14949	1.06928	0.0558385	0.254901	7.25784e-183	4.94065645841247e-324	0
CTGATT	0.120711	0.0105839	0.0914822	0.142459	0.0452647	0.362012	0.762043	0.0214818	0.0131591	0.0765004	0.0136929	0
CTGATC	0.175666	0.0223236	0.0832565	0.109273	0.00909712	0.308537	0.66786	0.038925	3.41802e-186	0.0669016	2.42402e-119	0
CTGATG	0.135079	2.31201e-164	0.0148939	0.527876	0.0780306	0.513668	0.838593	0.326	0.175831	4.4632e-161	9.88131291682493e-324	4.94065645841247e-324
CTGATA	0.0393456	6.97074e-178	9.90563e-155	0.0401941	1.9671e-128	0.238464	0.244257	0.114434	9.94341e-131	0.011667	0.00175225	0
CTGACT	0.158639	0.00792934	0.0577926	0.281861	0.0231009	0.390228	0.509422	0.168018	0.152603	0.0820993	0.0143056	0
CTGACC	0.133114	0.0023843	0.0340251	0.15841	0.22178	0.501907	0.410658	0.0649693	0.27339	0.0893926	0.020242	0
CTGACG	0.0330538	0.0154025	1.06414e-63	0.136611	0.102441	0.24306	0.179062	0.0743153	0.160806	4.94065645841247e-324	0.00784745	4.94065645841247e-324
CTGACA	0.156235	0.0419021	0.0467694	0.251144	0.107512	1.40647	0.955983	7.7143e-18	0.165148	2.9055e-46	5.76988e-257	0.0205107
CTGAGT	0.328505	0.20653	1.75773e-210	1.29972	5.52056e-119	3.93393	0.409649	3.51794	4.02355e-153	1.04544e-100	8.04607e-303	0
CTGAGC	0.316504	0.303036	2.193e-39	1.90031	7.23968e-152	1.94259	0.239818	4.44985	3.20136e-117	2.51494e-157	4.94065645841247e-324	0
CTGAGG	0.412119	0.309269	1.55405e-50	1.95145	8.20823e-70	2.43245	0.506023	5.91001	0.0262317	1.36105e-63	2.70071e-223	4.94065645841247e-324
CTGAGA	0.676957	0.228217	3.08023e-123	1.44357	7.42346e-38	3.60756	1.0488	4.70086	0.00030099	0.179368	2.19147e-05	0.0198782
CTGAAT	3.42011e-51	4.94065645841247e-324	4.03098e-182	0.494513	1.9731e-33	0.70926	0.643707	0.0503053	0.306533	0.035464	0.0271228	4.81638e-75
CTGAAC	4.94065645841247e-324	4.94065645841247e-324	5.75216e-151	0.491009	2.6698e-189	0.54958	0.581806	0.0855001	0.0774619	6.25532e-288	0.0268492	0
CTGAAG	1.41297834054138e-319	4.11803e-88	4.71927e-36	1.01229	3.59981e-35	0.244163	0.635934	0.252132	0.360412	0.0560755	0.0224448	0
CTGAAA	0.0269232	2.37662e-17	2.00083e-49	0.305787	0.00682901	0.445575	0.70217	0.141323	0.0784335	4.94065645841247e-324	0.0117439	0
CTATTT	0.986317	0.513195	0.212493	8.84278e-74	0.184165	0.696423	0.400723	6.01294e-54	0.0700105	0.181054	0.35026	0
CTATTC	1.31666	0.735905	0.109515	9.67464e-182	0.256326	0.447287	0.569809	0.153488	2.88912e-251	0.0632245	0.221895	0.0221418
CTATTG	0.804176	0.358704	6.74215e-226	2.00754e-130	0.218878	0.457351	0.736635	0.476128	0.122126	0.100641	0.388929	0
CTATTA	0.317332	0.0540828	2.10062e-255	0.0056514	0.122875	0.0374595	0.320199	0.166224	0.0278601	1.07027e-230	0.0768001	0.011805
CTATCT	0.517831	0.300166	0.0741349	3.66194e-127	0.152838	0.431721	0.418431	0.434044	0.14229	0.178581	0.222414	0
CTATCC	0.549499	0.408897	0.23663	0.00478388	0.122271	0.472395	0.22321	5.55521e-06	0.158966	0.0810873	0.0864479	0
CTATCG	0.139189	0.118662	0.0152358	3.66123e-270	0.0971581	0.265287	0.150115	0.15517	0.0516375	0.0372484	0.0442909	0
CTATCA	0.586212	0.123466	5.09752e-149	1.09209e-261	0.168521	1.44294	1.10494	0.49567	0.0568096	0.00973355	0.16033	0
CTATGT	3.84366	3.45218	2.14473	0.239174	5.2087e-83	1.79607	0.575486	1.51402	2.79899e-47	4.94065645841247e-324	0.115323	4.86461e-205
CTATGC	2.96873	2.4463	1.51351	0.346913	0.0185023	0.598923	0.304977	1.49585	0.0265866	7.51497e-97	0.0473574	0
CTATGG	4.0734	3.70382	0.836635	0.268739	3.08742e-111	0.543026	0.410817	1.94914	5.45258e-306	0.0849939	0.170573	6.32561e-280
CTATGA	8.36393	5.3414	1.47534	3.69061e-32	0.0235537	1.15821	0.929253	2.43532	3.24103e-249	4.71158e-181	4.94065645841247e-324	4.94065645841247e-324
CTATAT	0.136241	0.0357944	0.0738181	0.136141	0.117622	0.151258	0.439294	0.0406425	0.14257	0.0231817	0.860083	4.94065645841247e-324
CTATAC	0.072249	0.0170061	0.00588864	0.0469235	0.181569	0.14573	0.173043	0.0628371	0.00808837	0.200256	0.422216	0.00895033
CTATAG	0.0605134	0.0336507	4.94065645841247e-324	0.0918853	0.184675	0.00522712	0.183531	0.0935909	0.1811	0.142811	0.750942	0
CTATAA	0.137879	0.0771647	0.0346048	0.0664146	0.099152	0.120824	0.368516	0.217597	0.0475026	0.174279	0.189079	0
CTACTT	0.119632	0.00872908	0.0326318	0.0173954	0.264845	0.283777	0.371028	0.282928	0.466312	0.252713	0	0
CTACTC	0.171313	0.0219097	0.0113842	1.60003e-24	0.185092	0.436332	0.528827	0.344275	0.217509	0.163677	0.0190178	0
CTACTG	0.166904	1.49473e-102	1.66629e-28	2.58245e-10	0.41063	0.442384	0.989675	0.625369	1.45688	0.000428883	0.0729903	0.0134986
CTACTA	0.0335294	0.00491706	7.58268e-180	0.00380226	0.128921	0.111902	0.205095	0.127279	0.16039	0.0891211	0	0.0111942
CTACCT	0.0694759	9.42619e-114	0.0249797	0.0566522	0.164292	0.282923	0.344898	0.0945751	0.730332	0.0901302	0.0299684	0
CTACCC	0.0805178	9.90257e-05	0.0256948	2.59873e-51	0.160807	0.272421	0.209291	0.2799	0.539137	0.0225129	4.94065645841247e-324	4.94065645841247e-324
CTACCG	0.00545789	4.94065645841247e-324	0.00849931	0.0265776	0.0689767	0.201514	0.095649	0.00242112	0.381021	4.94065645841247e-324	0.0230346	0
CTACCA	0.0968673	0.00119941	3.69691e-115	0.0851823	0.379919	0.586333	0.642969	0.239152	0.635144	0.0158401	0.00512326	0
CTACGT	0.226775	0.0471023	7.93956e-28	0.595975	1.29029e-190	2.22798	0.602694	2.55485	0.50479	3.7634e-201	1.07738e-12	0.0162769
CTACGC	0.16317	0.0284949	0.408889	1.10003	1.46383e-26	1.07002	0.431189	3.84696	0.0603482	2.45466e-182	0	0
CTACGG	0.184774	0.0226071	0.073578	0.632483	4.74523e-38	0.897474	0.471708	3.41578	0.302999	0.0380291	7.01787e-79	1.73418e-268
CTACGA	0.302614	0.227648	0.176222	0.552134	0.0531922	1.43523	0.9703	3.5066	0.364069	2.83662e-193	4.94065645841247e-324	0.00557432
CTACAT	0.00650567	0.010224	0.0850659	0.0877381	0.112839	0.19417	0.271079	0.0942407	0.505105	0.16932	0.0195008	0
CTACAC	0.0110087	8.20596e-245	2.18312e-157	0.102991	0.103326	0.0438271	0.206181	0.151226	0.253349	0.164502	0.0282441	0
CTACAG	0.0345156	0.00215988	0.0162405	0.127901	0.103736	0.0148411	0.120734	0.192123	0.684667	0.193638	0.0222888	4.94065645841247e-324
CTACAA	0.048464	1.95513e-301	0.0210594	0.000354123	0.081148	0.101606	0.204745	0.122415	0.285402	0.0921807	0	0
CTAGTT	0.439368	0.240302	0.148759	0.161277	0.373152	0.714875	0.626438	1.23231e-42	0.280688	0.140658	0	0
CTAGTC	0.669407	0.451025	0.293697	0.091414	0.600812	1.13636	0.750309	0.104698	0.259414	0.116659	0.0404411	0.00732627
CTAGTG	0.581892	0.130828	0.191078	1.04954	0.930409	1.34331	1.8787	0.551035	1.67102	4.94065645841247e-324	0	0
CTAGTA	0.157397	0.0305399	0.0218515	0.129664	0.138944	0.402827	0.32388	3.61489e-24	0.166592	4.94065645841247e-324	0.0370387	4.94065645841247e-324
CTAGCT	0.336083	0.325498	0.220838	0.472624	0.553567	1.25142	0.754152	0.194161	0.816226	1.23758e-41	0	0
CTAGCC	0.501815	0.407373	0.404861	0.524528	0.539673	1.39105	0.368832	0.102792	0.891225	0.0336918	0.0219655	0
CTAGCG	0.175197	0.132979	0.0739532	0.796325	0.218173	0.669723	0.460631	0.226302	0.767746	4.94065645841247e-324	0.020079	0
CTAGCA	0.495474	0.100355	0.0403893	1.07573	0.601636	3.42453	1.57061	0.275797	0.772663	4.94065645841247e-324	0	0
CTAGGT	0.607284	0.71076	1.22674e-08	1.1967	0.0320026	7.02182	4.95346e-23	1.85931	0.00628312	1.10315e-59	4.94065645841247e-324	4.94065645841247e-324
CTAGGC	0.951627	2.02168	1.00044	1.08101	3.98154e-07	7.37426	2.52415e-05	4.38758	2.71806e-211	7.13872e-76	0.0198281	4.94065645841247e-324
CTAGGG	1.28857	2.12062	0.473953	1.46854	1.22545e-37	7.57158	0.898151	5.26743	1.6908e-70	2.70717e-96	1.17297e-256	0
CTAGGA	1.48823	2.09089	1.48385	0.647781	9.64407e-49	8.65406	1.01595	3.41089	3.01594e-177	4.70263e-184	4.94065645841247e-324	0.035742
CTAGAT	0.0252414	0.0157412	1.45607e-120	0.520109	0.193665	0.686944	0.78823	0.0577509	0.580885	0.0608537	0	0
CTAGAC	0.0149066	0.0144045	5.8944e-97	0.551732	0.388098	0.543121	0.822201	0.10397	0.490094	0.0463352	0.0024467	4.94065645841247e-324
CTAGAG	0.00122065	1.26521e-85	1.87588e-216	1.51757	0.410173	0.322104	1.35093	0.166599	1.70761	0.115935	0.0388377	0
CTAGAA	0.100079	0.0151009	0.0390161	0.428969	0.190991	0.643388	0.942789	0.13491	0.384548	1.18013e-43	0.00221912	0
CTAATT	0.201707	0.0581118	1.14638e-162	0.0029825	0.102489	0.260419	0.531048	0.10945	0.108011	0.0933181	0	0
CTAATC	0.239075	0.0610211	0.0439065	2.63559e-65	0.0634788	0.370872	0.39932	0.186749	0.0523139	1.66941e-44	0.0161413	0.0264524
CTAATG	0.241202	4.18975e-146	2.28967e-228	0.218959	0.0597304	0.27447	0.891668	0.298292	0.277908	0.149552	4.94065645841247e-324	0
CTAATA	0.0643149	4.94065645841247e-324	7.83889e-262	3.52824e-20	0.0281482	0.11862	0.268237	0.0590234	0.0543957	4.94065645841247e-324	0	0.0133915
CTAACT	0.177905	0.0890427	2.15509e-169	0.0269639	0.063211	0.265433	0.506781	0.229322	0.31293	0.0898913	0	0.0103843
CTAACC	0.105512	0.0518748	0.0250791	0.00630692	0.102827	0.364686	0.201245	0.143981	0.265639	0.029886	0	0.0194886
CTAACG	0.0273105	1.32681e-26	0.00989251	0.102193	4.94065645841247e-324	0.161026	0.133577	0.0295338	0.193052	4.94065645841247e-324	0	4.94065645841247e-324
CTAACA	0.152085	1.54766e-39	5.16546e-123	0.156406	0.171712	0.862019	0.684968	0.275887	0.165387	0.0124086	0	0
CTAAGT	0.520623	0.438365	4.31404e-233	0.648764	4.70885e-46	3.99962	0.204162	2.05835	0.0542731	6.21643e-166	4.94065645841247e-324	0.0574958
CTAAGC	0.497308	0.471079	1.12268e-09	1.36555	7.54535e-49	1.77064	0.0881402	3.24216	0.0208228	5.4817e-46	4.94065645841247e-324	0
CTAAGG	0.529586	0.417509	1.85748e-138	1.13752	3.41752e-130	1.7874	0.334602	3.56602	0.0762315	8.78051e-138	2.28546e-281	0.0197917
CTAAGA	0.810767	0.515186	2.79333e-179	0.812022	0.0459624	2.43986	1.0911	3.70245	9.47382e-108	1.53355e-207	4.1075e-269	9.64774e-262
CTAAAT	0.00904792	0.0187165	8.75281e-183	0.301683	0.0064445	0.424786	0.528267	0.145985	0.306212	0.0695913	0	0
CTAAAC	0.0200998	0.00595916	6.87417e-170	0.199036	0.0411998	0.11792	0.432687	0.052295	0.152196	0.0642813	0	0.00918921
CTAAAG	0.0152641	0	1.42573e-08	0.492352	0.0218674	0.0427798	0.406301	0.106206	0.549924	0.0392598	0	4.94065645841247e-324
CTAAAA	0.0626366	0.0314113	9.16299e-35	0.182735	0.0125001	0.238068	0.600317	0.133065	0.162358	0.0728226	0.0321031	0.0166363
INS1	0.901689	0.161587	1.28716e-142	12.4164	1.74466	2.95893	3.29904e-31	1.21182	1.91817	6.24008e-246	5.37356e-258	39.5989
INS2	0.00572339	0	4.94065645841247e-324	0.536585	0.0175897	9.44148e-264	4.94065645841247e-324	0.0203225	4.94065645841247e-324	0.250004	0.0154837	0.355033
INS3	0.00545346	0	0	0.296458	4.94065645841247e-324	4.40913e-272	2.21225e-41	0.0246641	0.00336485	0.274975	0.0129213	0.0755795
INS4	0.0123579	0.00407006	0	0.0593342	4.94065645841247e-324	4.94065645841247e-324	0.00261815	3.53351e-86	0	0.598027	0	0.065186
DEL1	4.39602e-109	0.0259093	5.01287e-114	51.8308	0.196943	0.794584	0.478421	7.89122e-51	0.189942	2.87539e-153	1.65481e-116	0.0913605
DEL2	0.00486834	0.00625373	0.0349508	3.39077	2.16134e-32	0.00464569	1.5456e-62	6.5141e-62	1.15981e-188	0.783946	0.0559331	0
DEL3	0.00810564	0.0125375	0.00852561	4.13394	3.14488e-42	2.11466e-99	0.0112515	0.036041	0	1.44857	0.0929712	0
DEL4	0.0420616	1.90902e-193	0.0324548	1.18054	6.78653e-256	4.098473806171e-313	4.94065645841247e-324	0.0299955	0	3.31655	0.17378	0.0910946
