# Supplementary material for: Distinct mutational signatures characterize concurrent loss of polymerase proofreading and mismatch repair
Source: Nat Commun. 2018 May 1;9:1746. doi: 10.1038/s41467-018-04002-4 (PMC5931517; doi:10.1038/s41467-018-04002-4)
Supplement: Supplementary file 7 — Supplementary Data 4 [file 41467_2018_4002_MOESM7_ESM.xlsx]

## Sheet: SData4
Signature	COSMIC Signature	Etiology	Reference
E1-3	10	POLE	TCGA Nature 2012
M1	6	MSI	Alexandrov et al., Nature 2013
M2	21 & 26	MSI	Alexandrov et al., Nature 2013
C1-2	14	POLE-MSI	Etiology proposed here
O1	1	CpG Deaminations	Rubin & Green, PNAS 2009
O2	3	HR-Deficiency	Nik'Zainal et al., Cell 2012
O3	2 & 13	APOBEC Deaminations	Roberts et al., NG 2013
O4	None	Unknown	N/A
