# Supplementary material for: Distinct mutational signatures characterize concurrent loss of polymerase proofreading and mismatch repair
Source: Nat Commun. 2018 May 1;9:1746. doi: 10.1038/s41467-018-04002-4 (PMC5931517; doi:10.1038/s41467-018-04002-4)
Supplement: Supplementary file 8 — Supplementary Data 5 [file 41467_2018_4002_MOESM8_ESM.xlsx]

## Sheet: SData5
Sample	Cohort	POLE-AA-change	Bethesda	MLH1-methylation	#SNV	#MS_indels
TCGA-VQ-A8P2	STAD	p.P286L	MSI-H	TRUE	10960	296
TCGA-DU-6392	LGG	p.S297Y, p.S497P	N/A	FALSE	18012	98
TCGA-IB-7651	PANC	p.P286R, p.P441L	N/A	N/A	23425	N/A
