# Supplementary material for: Distinct mutational signatures characterize concurrent loss of polymerase proofreading and mismatch repair
Source: Nat Commun. 2018 May 1;9:1746. doi: 10.1038/s41467-018-04002-4 (PMC5931517; doi:10.1038/s41467-018-04002-4)
Supplement: Supplementary file 9 — Supplementary Data 6 [file 41467_2018_4002_MOESM9_ESM.xlsx]

## Sheet: SData6
(a) Cutoffs for samples highly enriched with each Signature (Used in Figure 5)
Classification	Signature	Fraction mutations in signature	Total Mutations	#Patients classified
POLD-MSI	D	>40%	---	4
POLE-MSI	C	>50%	---	13
POLE-MSS	E	>80%	---	31
MSI	M	>80%	>=200	62
MSS	---	---	<200	302
(b) Cutoffs for classification of samples (Used in Figure 6 and SFigure 15)**
Classification	Signature	Fraction mutations in signature	#Mutations in Signature	#Patients classified
POLD-MSI	D	>30%	>500	5
POLE-MSI	C	>25%	>1000	19
POLE-MSS	E	>65%	>150	35
MSI	M	>40%	>150	149
MSS*	---	---	---	323
*All Remaining Samples
**Categories are listed in terms of decsending priority of assignment
