# Supplementary material for: Distinct mutational signatures characterize concurrent loss of polymerase proofreading and mismatch repair
Source: Nat Commun. 2018 May 1;9:1746. doi: 10.1038/s41467-018-04002-4 (PMC5931517; doi:10.1038/s41467-018-04002-4)
Supplement: Supplementary file 10 — Supplementary Data 7 [file 41467_2018_4002_MOESM10_ESM.xlsx]

## Sheet: SData7
Sample	#clonal Sig. E	#subclon Sig. E	#clon Sig. C	# nsubclon Sig. C	clonal:subclonal ratio sig. E	clonal:subclonal ratio sig. C	p	q
TCGA-AJ-A3EK	93.6111	227.042	217.533	803.738	0.412307	0.270652	0.002556	0.012141
TCGA-AP-A059	197.974	412.006	1432	4102.72	0.480513	0.349038	0.000391	0.00247633
TCGA-B5-A11E	1265.96	1075.07	1089.6	1504.13	1.17756	0.724404	0	1e-06
TCGA-B5-A3FA	325.86	614.658	361.865	854.29	0.530149	0.423585	0.008018	0.0304684
TCGA-D1-A103	381.85	467.633	665.043	1653.5	0.816559	0.402204	0	1e-06
